# Supplementary material for: Interactions with alloparents are associated with the diversity of infant skin and fecal bacterial communities in Chicago, United States
Source: Am J Hum Biol. 2023 Aug 26;37(1):e23972. doi: 10.1002/ajhb.23972 (PMC11667966; doi:10.1002/ajhb.23972)
Supplement: Supplementary file 4 — FIGURE S4. The relative abundances of core bacterial families by (a) infant age and (b) body site. In each plot, the x‐axis displays the four infant body sites. Infant age categories are represented by shading (lighter shade = 0–3 months; middle shade = 3–6 months; darker shade = 6+ months). AP = axilla; CH = cheek; FEC = fecal; HA = hand. [file AJHB-37-e23972-s007.zip]

Archive with 2 entries (2 files):
- FigS4a.age.jpeg
- FigS4b.bodysite.jpeg
