# Supplementary material for: Interactions with alloparents are associated with the diversity of infant skin and fecal bacterial communities in Chicago, United States
Source: Am J Hum Biol. 2023 Aug 26;37(1):e23972. doi: 10.1002/ajhb.23972 (PMC11667966; doi:10.1002/ajhb.23972)
Supplement: Supplementary file 5 — FIGURE S5. Heatmaps illustrating correlations between infant bacterial diversity, environmental variables, and (a) infant‐alloparent relationships or (b) allocare behaviors. [file AJHB-37-e23972-s002.zip]

Archive with 2 entries (2 files):
- FigS5a.jpeg
- FigS5b.jpeg
