# Supplementary material for: Interactions with alloparents are associated with the diversity of infant skin and fecal bacterial communities in Chicago, United States
Source: Am J Hum Biol. 2023 Aug 26;37(1):e23972. doi: 10.1002/ajhb.23972 (PMC11667966; doi:10.1002/ajhb.23972)
Supplement: Supplementary file 8 — TABLE S3. Relative abundance data for core bacterial families in infant samples. [file AJHB-37-e23972-s006.xlsx]

## Sheet: Rel abund
Family	Abundance	individual	bodysite	Age_days	Age_cat	Breastfeeding	Adult_allo	Silbling_allo
f__Bacillaceae	0	1	AP	49	0_3	no	yes	no
f__Bacillaceae	0	1	CH	49	0_3	no	yes	no
f__Bacillaceae	0	1	FEC	49	0_3	no	yes	no
f__Bacillaceae	0	1	HA	49	0_3	no	yes	no
f__Bacillaceae	0	2	AP	49	0_3	yes	no	no
f__Bacillaceae	0	2	CH	49	0_3	yes	no	no
f__Bacillaceae	0	2	FEC	49	0_3	yes	no	no
f__Bacillaceae	0	2	HA	49	0_3	yes	no	no
f__Bacillaceae	0	5	AP	41	0_3	yes	no	no
f__Bacillaceae	0	5	CH	41	0_3	yes	no	no
f__Bacillaceae	0	5	FEC	41	0_3	yes	no	no
f__Bacillaceae	0	5	HA	41	0_3	yes	no	no
f__Bacillaceae	0.0748829	6	AP	44	0_3	yes	yes	no
f__Bacillaceae	0.0815088	6	CH	44	0_3	yes	yes	no
f__Bacillaceae	0	6	FEC	44	0_3	yes	yes	no
f__Bacillaceae	0.401884	6	HA	44	0_3	yes	yes	no
f__Bacillaceae	0	8	AP	40	0_3	yes	no	no
f__Bacillaceae	0	8	CH	40	0_3	yes	no	no
f__Bacillaceae	0	8	FEC	40	0_3	yes	no	no
f__Bacillaceae	0	8	HA	40	0_3	yes	no	no
f__Bacillaceae	0	9	AP	35	0_3	yes	no	no
f__Bacillaceae	0	9	CH	35	0_3	yes	no	no
f__Bacillaceae	0	9	FEC	35	0_3	yes	no	no
f__Bacillaceae	0	9	HA	35	0_3	yes	no	no
f__Bacillaceae	0.00175505	10	AP	46	0_3	yes	no	no
f__Bacillaceae	0.025998	10	CH	46	0_3	yes	no	no
f__Bacillaceae	0	10	FEC	46	0_3	yes	no	no
f__Bacillaceae	0.0227273	10	HA	46	0_3	yes	no	no
f__Bacillaceae	0	11	AP	47	0_3	yes	yes	yes
f__Bacillaceae	0	11	CH	47	0_3	yes	yes	yes
f__Bacillaceae	0	11	FEC	47	0_3	yes	yes	yes
f__Bacillaceae	0	11	HA	47	0_3	yes	yes	yes
f__Bacillaceae	0	13	AP	158	3_6	yes	no	no
f__Bacillaceae	0	13	CH	158	3_6	yes	no	no
f__Bacillaceae	0	13	FEC	158	3_6	yes	no	no
f__Bacillaceae	0	13	HA	158	3_6	yes	no	no
f__Bacillaceae	0	14	AP	51	0_3	yes	no	no
f__Bacillaceae	0	14	CH	51	0_3	yes	no	no
f__Bacillaceae	0	14	FEC	51	0_3	yes	no	no
f__Bacillaceae	0	14	HA	51	0_3	yes	no	no
f__Bacillaceae	0	16	AP	36	0_3	no	no	no
f__Bacillaceae	0	16	CH	36	0_3	no	no	no
f__Bacillaceae	0	16	FEC	36	0_3	no	no	no
f__Bacillaceae	0	16	HA	36	0_3	no	no	no
f__Bacillaceae	0	17	AP	44	0_3	yes	no	yes
f__Bacillaceae	0	17	CH	44	0_3	yes	no	yes
f__Bacillaceae	0	17	HA	44	0_3	yes	no	yes
f__Bacillaceae	0	18	AP	44	0_3	yes	yes	no
f__Bacillaceae	0	18	CH	44	0_3	yes	yes	no
f__Bacillaceae	0	18	HA	44	0_3	yes	yes	no
f__Bacillaceae	0	19	AP	46	0_3	no	no	no
f__Bacillaceae	0	19	CH	46	0_3	no	no	no
f__Bacillaceae	0	19	FEC	46	0_3	no	no	no
f__Bacillaceae	0	19	HA	46	0_3	no	no	no
f__Bacillaceae	0	21	AP	47	0_3	no	no	no
f__Bacillaceae	0.00637928	21	CH	47	0_3	no	no	no
f__Bacillaceae	0.00954783	21	FEC	47	0_3	no	no	no
f__Bacillaceae	0.0163509	21	HA	47	0_3	no	no	no
f__Bacillaceae	0	23	AP	68	0_3	yes	no	no
f__Bacillaceae	0	23	CH	68	0_3	yes	no	no
f__Bacillaceae	0	23	FEC	68	0_3	yes	no	no
f__Bacillaceae	0	23	HA	68	0_3	yes	no	no
f__Bacillaceae	0	24	AP	13	0_3	yes	no	yes
f__Bacillaceae	0	24	CH	13	0_3	yes	no	yes
f__Bacillaceae	0	24	HA	13	0_3	yes	no	yes
f__Bacillaceae	0	25	AP	184	6+	yes	no	yes
f__Bacillaceae	0	25	CH	184	6+	yes	no	yes
f__Bacillaceae	0	25	HA	184	6+	yes	no	yes
f__Bacillaceae	0	26	AP	43	0_3	yes	no	yes
f__Bacillaceae	0	26	CH	43	0_3	yes	no	yes
f__Bacillaceae	0	26	FEC	43	0_3	yes	no	yes
f__Bacillaceae	0	26	HA	43	0_3	yes	no	yes
f__Bacillaceae	0	27	AP	187	6+	no	no	no
f__Bacillaceae	0	27	CH	187	6+	no	no	no
f__Bacillaceae	0	27	FEC	187	6+	no	no	no
f__Bacillaceae	0	27	HA	187	6+	no	no	no
f__Bacillaceae	0	28	AP	187	6+	yes	no	yes
f__Bacillaceae	0	28	CH	187	6+	yes	no	yes
f__Bacillaceae	0	28	FEC	187	6+	yes	no	yes
f__Bacillaceae	0	28	HA	187	6+	yes	no	yes
f__Bacillaceae	0	29	AP	191	6+	yes	no	no
f__Bacillaceae	0	29	CH	191	6+	yes	no	no
f__Bacillaceae	0	29	FEC	191	6+	yes	no	no
f__Bacillaceae	0	29	HA	191	6+	yes	no	no
f__Bacillaceae	0	30	AP	155	3_6	no	yes	yes
f__Bacillaceae	0	30	CH	155	3_6	no	yes	yes
f__Bacillaceae	0	30	HA	155	3_6	no	yes	yes
f__Bacillaceae	0	31	AP	180	3_6	yes	yes	no
f__Bacillaceae	0	31	CH	180	3_6	yes	yes	no
f__Bacillaceae	0	31	HA	180	3_6	yes	yes	no
f__Bacillaceae	0	32	AP	169	3_6	yes	yes	no
f__Bacillaceae	0	32	CH	169	3_6	yes	yes	no
f__Bacillaceae	0	32	HA	169	3_6	yes	yes	no
f__Bacillaceae	0	33	AP	79	0_3	yes	yes	no
f__Bacillaceae	0	33	CH	79	0_3	yes	yes	no
f__Bacillaceae	0	33	FEC	79	0_3	yes	yes	no
f__Bacillaceae	0	33	HA	79	0_3	yes	yes	no
f__Bacillaceae	0	34	AP	33	0_3	no	yes	no
f__Bacillaceae	0	34	CH	33	0_3	no	yes	no
f__Bacillaceae	0	34	HA	33	0_3	no	yes	no
f__Bacillaceae	0	35	AP	79	0_3	yes	no	yes
f__Bacillaceae	0	35	CH	79	0_3	yes	no	yes
f__Bacillaceae	0	35	FEC	79	0_3	yes	no	yes
f__Bacillaceae	0	35	HA	79	0_3	yes	no	yes
f__Bacillaceae	0	36	AP	59	0_3	yes	yes	yes
f__Bacillaceae	0	36	CH	59	0_3	yes	yes	yes
f__Bacillaceae	0	36	FEC	59	0_3	yes	yes	yes
f__Bacillaceae	0	36	HA	59	0_3	yes	yes	yes
f__Bacillaceae	0	37	AP	128	3_6	no	yes	no
f__Bacillaceae	0	37	CH	128	3_6	no	yes	no
f__Bacillaceae	0	37	FEC	128	3_6	no	yes	no
f__Bacillaceae	0	37	HA	128	3_6	no	yes	no
f__Bacillaceae	0	38	AP	120	3_6	yes	no	no
f__Bacillaceae	0	38	CH	120	3_6	yes	no	no
f__Bacillaceae	0	38	FEC	120	3_6	yes	no	no
f__Bacillaceae	0	38	HA	120	3_6	yes	no	no
f__Bacillaceae	0	39	AP	175	3_6	yes	no	yes
f__Bacillaceae	0	39	CH	175	3_6	yes	no	yes
f__Bacillaceae	0	39	HA	175	3_6	yes	no	yes
f__Bacillaceae	0	40	AP	168	3_6	yes	no	yes
f__Bacillaceae	0	40	CH	168	3_6	yes	no	yes
f__Bacillaceae	0	40	HA	168	3_6	yes	no	yes
f__Bacillaceae	0	41	AP	121	3_6	yes	no	no
f__Bacillaceae	0	41	CH	121	3_6	yes	no	no
f__Bacillaceae	0	41	HA	121	3_6	yes	no	no
f__Bacillaceae	0	42	AP	212	6+	yes	no	no
f__Bacillaceae	0	42	CH	212	6+	yes	no	no
f__Bacillaceae	0	42	HA	212	6+	yes	no	no
f__Bacillaceae	0	43	AP	72	0_3	yes	yes	yes
f__Bacillaceae	0	43	CH	72	0_3	yes	yes	yes
f__Bacillaceae	0	43	HA	72	0_3	yes	yes	yes
f__Bacillaceae	0	44	AP	80	0_3	yes	no	yes
f__Bacillaceae	0	44	CH	80	0_3	yes	no	yes
f__Bacillaceae	0	44	HA	80	0_3	yes	no	yes
f__Bacillaceae	0	45	AP	172	3_6	yes	no	no
f__Bacillaceae	0	45	CH	17	0_3	yes	no	no
f__Bacillaceae	0.00834986	45	FEC	172	3_6	yes	no	no
f__Bacillaceae	0	45	HA	172	3_6	yes	no	no
f__Bacillaceae	0	46	AP	175	3_6	yes	no	no
f__Bacillaceae	0	46	CH	175	3_6	yes	no	no
f__Bacillaceae	0	46	HA	175	3_6	yes	no	no
f__Bacillaceae	0	47	AP	62	0_3	yes	yes	no
f__Bacillaceae	0	47	CH	62	0_3	yes	yes	no
f__Bacillaceae	0	47	HA	62	0_3	yes	yes	no
f__Bacillaceae	0	48	AP	28	0_3	no	no	yes
f__Bacillaceae	0	48	CH	28	0_3	no	no	yes
f__Bacillaceae	0	48	FEC	28	0_3	no	no	yes
f__Bacillaceae	0	48	HA	28	0_3	no	no	yes
f__Bacillaceae	0	49	AP	142	3_6	yes	no	no
f__Bacillaceae	0	49	CH	142	3_6	yes	no	no
f__Bacillaceae	0	49	HA	142	3_6	yes	no	no
f__Bacillaceae	0	50	AP	52	0_3	yes	no	yes
f__Bacillaceae	0	50	CH	52	0_3	yes	no	yes
f__Bacillaceae	0	50	HA	52	0_3	yes	no	yes
f__Bacillaceae	0	52	AP	48	0_3	yes	no	yes
f__Bacillaceae	0	52	CH	48	0_3	yes	no	yes
f__Bacillaceae	0	52	HA	48	0_3	yes	no	yes
f__Bacillaceae	0	30b	AP	155	3_6	no	yes	yes
f__Bacillaceae	0	30b	CH	155	3_6	no	yes	yes
f__Bacillaceae	0	30b	HA	155	3_6	no	yes	yes
f__Bacteroidaceae	0	1	AP	49	0_3	no	yes	no
f__Bacteroidaceae	0	1	CH	49	0_3	no	yes	no
f__Bacteroidaceae	0.00273768	1	FEC	49	0_3	no	yes	no
f__Bacteroidaceae	0	1	HA	49	0_3	no	yes	no
f__Bacteroidaceae	0	2	AP	49	0_3	yes	no	no
f__Bacteroidaceae	0	2	CH	49	0_3	yes	no	no
f__Bacteroidaceae	0	2	FEC	49	0_3	yes	no	no
f__Bacteroidaceae	0	2	HA	49	0_3	yes	no	no
f__Bacteroidaceae	0	5	AP	41	0_3	yes	no	no
f__Bacteroidaceae	0	5	CH	41	0_3	yes	no	no
f__Bacteroidaceae	0	5	FEC	41	0_3	yes	no	no
f__Bacteroidaceae	0	5	HA	41	0_3	yes	no	no
f__Bacteroidaceae	0	6	AP	44	0_3	yes	yes	no
f__Bacteroidaceae	0	6	CH	44	0_3	yes	yes	no
f__Bacteroidaceae	0	6	FEC	44	0_3	yes	yes	no
f__Bacteroidaceae	0	6	HA	44	0_3	yes	yes	no
f__Bacteroidaceae	0	8	AP	40	0_3	yes	no	no
f__Bacteroidaceae	0	8	CH	40	0_3	yes	no	no
f__Bacteroidaceae	0	8	FEC	40	0_3	yes	no	no
f__Bacteroidaceae	0	8	HA	40	0_3	yes	no	no
f__Bacteroidaceae	0	9	AP	35	0_3	yes	no	no
f__Bacteroidaceae	0	9	CH	35	0_3	yes	no	no
f__Bacteroidaceae	0	9	FEC	35	0_3	yes	no	no
f__Bacteroidaceae	0	9	HA	35	0_3	yes	no	no
f__Bacteroidaceae	0	10	AP	46	0_3	yes	no	no
f__Bacteroidaceae	0	10	CH	46	0_3	yes	no	no
f__Bacteroidaceae	0.513335	10	FEC	46	0_3	yes	no	no
f__Bacteroidaceae	0.000315657	10	HA	46	0_3	yes	no	no
f__Bacteroidaceae	0	11	AP	47	0_3	yes	yes	yes
f__Bacteroidaceae	0.000267505	11	CH	47	0_3	yes	yes	yes
f__Bacteroidaceae	0	11	FEC	47	0_3	yes	yes	yes
f__Bacteroidaceae	0.00145955	11	HA	47	0_3	yes	yes	yes
f__Bacteroidaceae	0	13	AP	158	3_6	yes	no	no
f__Bacteroidaceae	0	13	CH	158	3_6	yes	no	no
f__Bacteroidaceae	0.0543236	13	FEC	158	3_6	yes	no	no
f__Bacteroidaceae	0	13	HA	158	3_6	yes	no	no
f__Bacteroidaceae	0	14	AP	51	0_3	yes	no	no
f__Bacteroidaceae	0	14	CH	51	0_3	yes	no	no
f__Bacteroidaceae	0.538199	14	FEC	51	0_3	yes	no	no
f__Bacteroidaceae	0.000168312	14	HA	51	0_3	yes	no	no
f__Bacteroidaceae	0	16	AP	36	0_3	no	no	no
f__Bacteroidaceae	0	16	CH	36	0_3	no	no	no
f__Bacteroidaceae	0.528182	16	FEC	36	0_3	no	no	no
f__Bacteroidaceae	0	16	HA	36	0_3	no	no	no
f__Bacteroidaceae	0	17	AP	44	0_3	yes	no	yes
f__Bacteroidaceae	0	17	CH	44	0_3	yes	no	yes
f__Bacteroidaceae	0	17	HA	44	0_3	yes	no	yes
f__Bacteroidaceae	0	18	AP	44	0_3	yes	yes	no
f__Bacteroidaceae	0	18	CH	44	0_3	yes	yes	no
f__Bacteroidaceae	0	18	HA	44	0_3	yes	yes	no
f__Bacteroidaceae	0	19	AP	46	0_3	no	no	no
f__Bacteroidaceae	0	19	CH	46	0_3	no	no	no
f__Bacteroidaceae	0	19	FEC	46	0_3	no	no	no
f__Bacteroidaceae	0	19	HA	46	0_3	no	no	no
f__Bacteroidaceae	0	21	AP	47	0_3	no	no	no
f__Bacteroidaceae	0	21	CH	47	0_3	no	no	no
f__Bacteroidaceae	0	21	FEC	47	0_3	no	no	no
f__Bacteroidaceae	0	21	HA	47	0_3	no	no	no
f__Bacteroidaceae	0	23	AP	68	0_3	yes	no	no
f__Bacteroidaceae	0	23	CH	68	0_3	yes	no	no
f__Bacteroidaceae	0.245752	23	FEC	68	0_3	yes	no	no
f__Bacteroidaceae	0	23	HA	68	0_3	yes	no	no
f__Bacteroidaceae	0	24	AP	13	0_3	yes	no	yes
f__Bacteroidaceae	0.000475285	24	CH	13	0_3	yes	no	yes
f__Bacteroidaceae	0.00032352	24	HA	13	0_3	yes	no	yes
f__Bacteroidaceae	0	25	AP	184	6+	yes	no	yes
f__Bacteroidaceae	0	25	CH	184	6+	yes	no	yes
f__Bacteroidaceae	0	25	HA	184	6+	yes	no	yes
f__Bacteroidaceae	0	26	AP	43	0_3	yes	no	yes
f__Bacteroidaceae	0	26	CH	43	0_3	yes	no	yes
f__Bacteroidaceae	0.318814	26	FEC	43	0_3	yes	no	yes
f__Bacteroidaceae	0.000804592	26	HA	43	0_3	yes	no	yes
f__Bacteroidaceae	0	27	AP	187	6+	no	no	no
f__Bacteroidaceae	0	27	CH	187	6+	no	no	no
f__Bacteroidaceae	0.230729	27	FEC	187	6+	no	no	no
f__Bacteroidaceae	0	27	HA	187	6+	no	no	no
f__Bacteroidaceae	0	28	AP	187	6+	yes	no	yes
f__Bacteroidaceae	0	28	CH	187	6+	yes	no	yes
f__Bacteroidaceae	0	28	FEC	187	6+	yes	no	yes
f__Bacteroidaceae	0	28	HA	187	6+	yes	no	yes
f__Bacteroidaceae	0	29	AP	191	6+	yes	no	no
f__Bacteroidaceae	0	29	CH	191	6+	yes	no	no
f__Bacteroidaceae	0	29	FEC	191	6+	yes	no	no
f__Bacteroidaceae	0	29	HA	191	6+	yes	no	no
f__Bacteroidaceae	0	30	AP	155	3_6	no	yes	yes
f__Bacteroidaceae	0	30	CH	155	3_6	no	yes	yes
f__Bacteroidaceae	0	30	HA	155	3_6	no	yes	yes
f__Bacteroidaceae	0	31	AP	180	3_6	yes	yes	no
f__Bacteroidaceae	0	31	CH	180	3_6	yes	yes	no
f__Bacteroidaceae	0	31	HA	180	3_6	yes	yes	no
f__Bacteroidaceae	0.00141427	32	AP	169	3_6	yes	yes	no
f__Bacteroidaceae	0	32	CH	169	3_6	yes	yes	no
f__Bacteroidaceae	0.00285158	32	HA	169	3_6	yes	yes	no
f__Bacteroidaceae	0	33	AP	79	0_3	yes	yes	no
f__Bacteroidaceae	0	33	CH	79	0_3	yes	yes	no
f__Bacteroidaceae	0.442054	33	FEC	79	0_3	yes	yes	no
f__Bacteroidaceae	0	33	HA	79	0_3	yes	yes	no
f__Bacteroidaceae	0.00249112	34	AP	33	0_3	no	yes	no
f__Bacteroidaceae	0.00208136	34	CH	33	0_3	no	yes	no
f__Bacteroidaceae	0.0345132	34	HA	33	0_3	no	yes	no
f__Bacteroidaceae	0	35	AP	79	0_3	yes	no	yes
f__Bacteroidaceae	0	35	CH	79	0_3	yes	no	yes
f__Bacteroidaceae	0.585833	35	FEC	79	0_3	yes	no	yes
f__Bacteroidaceae	0.00211957	35	HA	79	0_3	yes	no	yes
f__Bacteroidaceae	0	36	AP	59	0_3	yes	yes	yes
f__Bacteroidaceae	0	36	CH	59	0_3	yes	yes	yes
f__Bacteroidaceae	0	36	FEC	59	0_3	yes	yes	yes
f__Bacteroidaceae	0	36	HA	59	0_3	yes	yes	yes
f__Bacteroidaceae	0	37	AP	128	3_6	no	yes	no
f__Bacteroidaceae	0.000964908	37	CH	128	3_6	no	yes	no
f__Bacteroidaceae	0.603082	37	FEC	128	3_6	no	yes	no
f__Bacteroidaceae	0	37	HA	128	3_6	no	yes	no
f__Bacteroidaceae	0	38	AP	120	3_6	yes	no	no
f__Bacteroidaceae	0	38	CH	120	3_6	yes	no	no
f__Bacteroidaceae	0.996999	38	FEC	120	3_6	yes	no	no
f__Bacteroidaceae	0	38	HA	120	3_6	yes	no	no
f__Bacteroidaceae	0	39	AP	175	3_6	yes	no	yes
f__Bacteroidaceae	0	39	CH	175	3_6	yes	no	yes
f__Bacteroidaceae	0	39	HA	175	3_6	yes	no	yes
f__Bacteroidaceae	0	40	AP	168	3_6	yes	no	yes
f__Bacteroidaceae	0	40	CH	168	3_6	yes	no	yes
f__Bacteroidaceae	0	40	HA	168	3_6	yes	no	yes
f__Bacteroidaceae	0	41	AP	121	3_6	yes	no	no
f__Bacteroidaceae	0	41	CH	121	3_6	yes	no	no
f__Bacteroidaceae	0	41	HA	121	3_6	yes	no	no
f__Bacteroidaceae	0	42	AP	212	6+	yes	no	no
f__Bacteroidaceae	0	42	CH	212	6+	yes	no	no
f__Bacteroidaceae	0	42	HA	212	6+	yes	no	no
f__Bacteroidaceae	0	43	AP	72	0_3	yes	yes	yes
f__Bacteroidaceae	0	43	CH	72	0_3	yes	yes	yes
f__Bacteroidaceae	0	43	HA	72	0_3	yes	yes	yes
f__Bacteroidaceae	0	44	AP	80	0_3	yes	no	yes
f__Bacteroidaceae	0	44	CH	80	0_3	yes	no	yes
f__Bacteroidaceae	0	44	HA	80	0_3	yes	no	yes
f__Bacteroidaceae	0	45	AP	172	3_6	yes	no	no
f__Bacteroidaceae	0	45	CH	17	0_3	yes	no	no
f__Bacteroidaceae	0	45	FEC	172	3_6	yes	no	no
f__Bacteroidaceae	0	45	HA	172	3_6	yes	no	no
f__Bacteroidaceae	0	46	AP	175	3_6	yes	no	no
f__Bacteroidaceae	0	46	CH	175	3_6	yes	no	no
f__Bacteroidaceae	0	46	HA	175	3_6	yes	no	no
f__Bacteroidaceae	0	47	AP	62	0_3	yes	yes	no
f__Bacteroidaceae	0.000145412	47	CH	62	0_3	yes	yes	no
f__Bacteroidaceae	0.000267666	47	HA	62	0_3	yes	yes	no
f__Bacteroidaceae	0	48	AP	28	0_3	no	no	yes
f__Bacteroidaceae	0	48	CH	28	0_3	no	no	yes
f__Bacteroidaceae	0	48	FEC	28	0_3	no	no	yes
f__Bacteroidaceae	0	48	HA	28	0_3	no	no	yes
f__Bacteroidaceae	0	49	AP	142	3_6	yes	no	no
f__Bacteroidaceae	0	49	CH	142	3_6	yes	no	no
f__Bacteroidaceae	0	49	HA	142	3_6	yes	no	no
f__Bacteroidaceae	0	50	AP	52	0_3	yes	no	yes
f__Bacteroidaceae	0	50	CH	52	0_3	yes	no	yes
f__Bacteroidaceae	0	50	HA	52	0_3	yes	no	yes
f__Bacteroidaceae	0	52	AP	48	0_3	yes	no	yes
f__Bacteroidaceae	0	52	CH	48	0_3	yes	no	yes
f__Bacteroidaceae	0	52	HA	48	0_3	yes	no	yes
f__Bacteroidaceae	0	30b	AP	155	3_6	no	yes	yes
f__Bacteroidaceae	0	30b	CH	155	3_6	no	yes	yes
f__Bacteroidaceae	0	30b	HA	155	3_6	no	yes	yes
f__Bifidobacteriaceae	0	1	AP	49	0_3	no	yes	no
f__Bifidobacteriaceae	0	1	CH	49	0_3	no	yes	no
f__Bifidobacteriaceae	0.438527	1	FEC	49	0_3	no	yes	no
f__Bifidobacteriaceae	0	1	HA	49	0_3	no	yes	no
f__Bifidobacteriaceae	0	2	AP	49	0_3	yes	no	no
f__Bifidobacteriaceae	0.0704382	2	CH	49	0_3	yes	no	no
f__Bifidobacteriaceae	0.0820411	2	FEC	49	0_3	yes	no	no
f__Bifidobacteriaceae	0.0159162	2	HA	49	0_3	yes	no	no
f__Bifidobacteriaceae	0	5	AP	41	0_3	yes	no	no
f__Bifidobacteriaceae	0	5	CH	41	0_3	yes	no	no
f__Bifidobacteriaceae	0	5	FEC	41	0_3	yes	no	no
f__Bifidobacteriaceae	0	5	HA	41	0_3	yes	no	no
f__Bifidobacteriaceae	0	6	AP	44	0_3	yes	yes	no
f__Bifidobacteriaceae	0	6	CH	44	0_3	yes	yes	no
f__Bifidobacteriaceae	0	6	FEC	44	0_3	yes	yes	no
f__Bifidobacteriaceae	0	6	HA	44	0_3	yes	yes	no
f__Bifidobacteriaceae	0	8	AP	40	0_3	yes	no	no
f__Bifidobacteriaceae	0	8	CH	40	0_3	yes	no	no
f__Bifidobacteriaceae	0	8	FEC	40	0_3	yes	no	no
f__Bifidobacteriaceae	0	8	HA	40	0_3	yes	no	no
f__Bifidobacteriaceae	0	9	AP	35	0_3	yes	no	no
f__Bifidobacteriaceae	0	9	CH	35	0_3	yes	no	no
f__Bifidobacteriaceae	0	9	FEC	35	0_3	yes	no	no
f__Bifidobacteriaceae	0	9	HA	35	0_3	yes	no	no
f__Bifidobacteriaceae	0	10	AP	46	0_3	yes	no	no
f__Bifidobacteriaceae	0	10	CH	46	0_3	yes	no	no
f__Bifidobacteriaceae	0.00998933	10	FEC	46	0_3	yes	no	no
f__Bifidobacteriaceae	0	10	HA	46	0_3	yes	no	no
f__Bifidobacteriaceae	0	11	AP	47	0_3	yes	yes	yes
f__Bifidobacteriaceae	0	11	CH	47	0_3	yes	yes	yes
f__Bifidobacteriaceae	0	11	FEC	47	0_3	yes	yes	yes
f__Bifidobacteriaceae	0.00271059	11	HA	47	0_3	yes	yes	yes
f__Bifidobacteriaceae	0	13	AP	158	3_6	yes	no	no
f__Bifidobacteriaceae	0	13	CH	158	3_6	yes	no	no
f__Bifidobacteriaceae	0.903979	13	FEC	158	3_6	yes	no	no
f__Bifidobacteriaceae	0	13	HA	158	3_6	yes	no	no
f__Bifidobacteriaceae	0	14	AP	51	0_3	yes	no	no
f__Bifidobacteriaceae	0	14	CH	51	0_3	yes	no	no
f__Bifidobacteriaceae	0	14	FEC	51	0_3	yes	no	no
f__Bifidobacteriaceae	0	14	HA	51	0_3	yes	no	no
f__Bifidobacteriaceae	0	16	AP	36	0_3	no	no	no
f__Bifidobacteriaceae	0	16	CH	36	0_3	no	no	no
f__Bifidobacteriaceae	0	16	FEC	36	0_3	no	no	no
f__Bifidobacteriaceae	0	16	HA	36	0_3	no	no	no
f__Bifidobacteriaceae	0	17	AP	44	0_3	yes	no	yes
f__Bifidobacteriaceae	0	17	CH	44	0_3	yes	no	yes
f__Bifidobacteriaceae	0	17	HA	44	0_3	yes	no	yes
f__Bifidobacteriaceae	0.00288697	18	AP	44	0_3	yes	yes	no
f__Bifidobacteriaceae	0.00200057	18	CH	44	0_3	yes	yes	no
f__Bifidobacteriaceae	0.0095648	18	HA	44	0_3	yes	yes	no
f__Bifidobacteriaceae	0	19	AP	46	0_3	no	no	no
f__Bifidobacteriaceae	0	19	CH	46	0_3	no	no	no
f__Bifidobacteriaceae	0	19	FEC	46	0_3	no	no	no
f__Bifidobacteriaceae	0	19	HA	46	0_3	no	no	no
f__Bifidobacteriaceae	0	21	AP	47	0_3	no	no	no
f__Bifidobacteriaceae	0	21	CH	47	0_3	no	no	no
f__Bifidobacteriaceae	0	21	FEC	47	0_3	no	no	no
f__Bifidobacteriaceae	0	21	HA	47	0_3	no	no	no
f__Bifidobacteriaceae	0	23	AP	68	0_3	yes	no	no
f__Bifidobacteriaceae	0	23	CH	68	0_3	yes	no	no
f__Bifidobacteriaceae	0.577778	23	FEC	68	0_3	yes	no	no
f__Bifidobacteriaceae	0	23	HA	68	0_3	yes	no	no
f__Bifidobacteriaceae	0	24	AP	13	0_3	yes	no	yes
f__Bifidobacteriaceae	0.00295733	24	CH	13	0_3	yes	no	yes
f__Bifidobacteriaceae	0.0123585	24	HA	13	0_3	yes	no	yes
f__Bifidobacteriaceae	0.00101523	25	AP	184	6+	yes	no	yes
f__Bifidobacteriaceae	0	25	CH	184	6+	yes	no	yes
f__Bifidobacteriaceae	0.0021028	25	HA	184	6+	yes	no	yes
f__Bifidobacteriaceae	0	26	AP	43	0_3	yes	no	yes
f__Bifidobacteriaceae	0.000836491	26	CH	43	0_3	yes	no	yes
f__Bifidobacteriaceae	0.63149	26	FEC	43	0_3	yes	no	yes
f__Bifidobacteriaceae	0	26	HA	43	0_3	yes	no	yes
f__Bifidobacteriaceae	0	27	AP	187	6+	no	no	no
f__Bifidobacteriaceae	0	27	CH	187	6+	no	no	no
f__Bifidobacteriaceae	0.650951	27	FEC	187	6+	no	no	no
f__Bifidobacteriaceae	0	27	HA	187	6+	no	no	no
f__Bifidobacteriaceae	0	28	AP	187	6+	yes	no	yes
f__Bifidobacteriaceae	0.000349691	28	CH	187	6+	yes	no	yes
f__Bifidobacteriaceae	0.696242	28	FEC	187	6+	yes	no	yes
f__Bifidobacteriaceae	0.00093387	28	HA	187	6+	yes	no	yes
f__Bifidobacteriaceae	0	29	AP	191	6+	yes	no	no
f__Bifidobacteriaceae	0	29	CH	191	6+	yes	no	no
f__Bifidobacteriaceae	0.0547264	29	FEC	191	6+	yes	no	no
f__Bifidobacteriaceae	0	29	HA	191	6+	yes	no	no
f__Bifidobacteriaceae	0	30	AP	155	3_6	no	yes	yes
f__Bifidobacteriaceae	0	30	CH	155	3_6	no	yes	yes
f__Bifidobacteriaceae	0.00100874	30	HA	155	3_6	no	yes	yes
f__Bifidobacteriaceae	0	31	AP	180	3_6	yes	yes	no
f__Bifidobacteriaceae	0	31	CH	180	3_6	yes	yes	no
f__Bifidobacteriaceae	0	31	HA	180	3_6	yes	yes	no
f__Bifidobacteriaceae	0.0118037	32	AP	169	3_6	yes	yes	no
f__Bifidobacteriaceae	0.0320088	32	CH	169	3_6	yes	yes	no
f__Bifidobacteriaceae	0.0504243	32	HA	169	3_6	yes	yes	no
f__Bifidobacteriaceae	0	33	AP	79	0_3	yes	yes	no
f__Bifidobacteriaceae	0.00318948	33	CH	79	0_3	yes	yes	no
f__Bifidobacteriaceae	0.52147	33	FEC	79	0_3	yes	yes	no
f__Bifidobacteriaceae	0.00254644	33	HA	79	0_3	yes	yes	no
f__Bifidobacteriaceae	0	34	AP	33	0_3	no	yes	no
f__Bifidobacteriaceae	0	34	CH	33	0_3	no	yes	no
f__Bifidobacteriaceae	0	34	HA	33	0_3	no	yes	no
f__Bifidobacteriaceae	0	35	AP	79	0_3	yes	no	yes
f__Bifidobacteriaceae	0.00301817	35	CH	79	0_3	yes	no	yes
f__Bifidobacteriaceae	0.310504	35	FEC	79	0_3	yes	no	yes
f__Bifidobacteriaceae	0.00193255	35	HA	79	0_3	yes	no	yes
f__Bifidobacteriaceae	0	36	AP	59	0_3	yes	yes	yes
f__Bifidobacteriaceae	0	36	CH	59	0_3	yes	yes	yes
f__Bifidobacteriaceae	0	36	FEC	59	0_3	yes	yes	yes
f__Bifidobacteriaceae	0	36	HA	59	0_3	yes	yes	yes
f__Bifidobacteriaceae	0	37	AP	128	3_6	no	yes	no
f__Bifidobacteriaceae	0	37	CH	128	3_6	no	yes	no
f__Bifidobacteriaceae	0	37	FEC	128	3_6	no	yes	no
f__Bifidobacteriaceae	0	37	HA	128	3_6	no	yes	no
f__Bifidobacteriaceae	0	38	AP	120	3_6	yes	no	no
f__Bifidobacteriaceae	0	38	CH	120	3_6	yes	no	no
f__Bifidobacteriaceae	0	38	FEC	120	3_6	yes	no	no
f__Bifidobacteriaceae	0	38	HA	120	3_6	yes	no	no
f__Bifidobacteriaceae	0	39	AP	175	3_6	yes	no	yes
f__Bifidobacteriaceae	0	39	CH	175	3_6	yes	no	yes
f__Bifidobacteriaceae	0	39	HA	175	3_6	yes	no	yes
f__Bifidobacteriaceae	0	40	AP	168	3_6	yes	no	yes
f__Bifidobacteriaceae	0	40	CH	168	3_6	yes	no	yes
f__Bifidobacteriaceae	0	40	HA	168	3_6	yes	no	yes
f__Bifidobacteriaceae	0	41	AP	121	3_6	yes	no	no
f__Bifidobacteriaceae	0	41	CH	121	3_6	yes	no	no
f__Bifidobacteriaceae	0	41	HA	121	3_6	yes	no	no
f__Bifidobacteriaceae	0	42	AP	212	6+	yes	no	no
f__Bifidobacteriaceae	0	42	CH	212	6+	yes	no	no
f__Bifidobacteriaceae	0	42	HA	212	6+	yes	no	no
f__Bifidobacteriaceae	0.00070497	43	AP	72	0_3	yes	yes	yes
f__Bifidobacteriaceae	0	43	CH	72	0_3	yes	yes	yes
f__Bifidobacteriaceae	0.000957732	43	HA	72	0_3	yes	yes	yes
f__Bifidobacteriaceae	0	44	AP	80	0_3	yes	no	yes
f__Bifidobacteriaceae	0	44	CH	80	0_3	yes	no	yes
f__Bifidobacteriaceae	0	44	HA	80	0_3	yes	no	yes
f__Bifidobacteriaceae	0	45	AP	172	3_6	yes	no	no
f__Bifidobacteriaceae	0	45	CH	17	0_3	yes	no	no
f__Bifidobacteriaceae	0.931636	45	FEC	172	3_6	yes	no	no
f__Bifidobacteriaceae	0	45	HA	172	3_6	yes	no	no
f__Bifidobacteriaceae	0.0127291	46	AP	175	3_6	yes	no	no
f__Bifidobacteriaceae	0	46	CH	175	3_6	yes	no	no
f__Bifidobacteriaceae	0	46	HA	175	3_6	yes	no	no
f__Bifidobacteriaceae	0	47	AP	62	0_3	yes	yes	no
f__Bifidobacteriaceae	0	47	CH	62	0_3	yes	yes	no
f__Bifidobacteriaceae	0	47	HA	62	0_3	yes	yes	no
f__Bifidobacteriaceae	0	48	AP	28	0_3	no	no	yes
f__Bifidobacteriaceae	0	48	CH	28	0_3	no	no	yes
f__Bifidobacteriaceae	0	48	FEC	28	0_3	no	no	yes
f__Bifidobacteriaceae	0	48	HA	28	0_3	no	no	yes
f__Bifidobacteriaceae	0	49	AP	142	3_6	yes	no	no
f__Bifidobacteriaceae	0	49	CH	142	3_6	yes	no	no
f__Bifidobacteriaceae	0	49	HA	142	3_6	yes	no	no
f__Bifidobacteriaceae	0	50	AP	52	0_3	yes	no	yes
f__Bifidobacteriaceae	0	50	CH	52	0_3	yes	no	yes
f__Bifidobacteriaceae	0.000457352	50	HA	52	0_3	yes	no	yes
f__Bifidobacteriaceae	0.0270417	52	AP	48	0_3	yes	no	yes
f__Bifidobacteriaceae	0.00322392	52	CH	48	0_3	yes	no	yes
f__Bifidobacteriaceae	0.00472402	52	HA	48	0_3	yes	no	yes
f__Bifidobacteriaceae	0.000934271	30b	AP	155	3_6	no	yes	yes
f__Bifidobacteriaceae	0.00345283	30b	CH	155	3_6	no	yes	yes
f__Bifidobacteriaceae	0	30b	HA	155	3_6	no	yes	yes
f__Burkholderiaceae	0.0010661	1	AP	49	0_3	no	yes	no
f__Burkholderiaceae	0.0377815	1	CH	49	0_3	no	yes	no
f__Burkholderiaceae	0	1	FEC	49	0_3	no	yes	no
f__Burkholderiaceae	0.00490952	1	HA	49	0_3	no	yes	no
f__Burkholderiaceae	0	2	AP	49	0_3	yes	no	no
f__Burkholderiaceae	0.0511481	2	CH	49	0_3	yes	no	no
f__Burkholderiaceae	0	2	FEC	49	0_3	yes	no	no
f__Burkholderiaceae	0.0135173	2	HA	49	0_3	yes	no	no
f__Burkholderiaceae	0.000780302	5	AP	41	0_3	yes	no	no
f__Burkholderiaceae	0.0877506	5	CH	41	0_3	yes	no	no
f__Burkholderiaceae	0	5	FEC	41	0_3	yes	no	no
f__Burkholderiaceae	0.008551	5	HA	41	0_3	yes	no	no
f__Burkholderiaceae	0.00106091	6	AP	44	0_3	yes	yes	no
f__Burkholderiaceae	0.000105497	6	CH	44	0_3	yes	yes	no
f__Burkholderiaceae	0	6	FEC	44	0_3	yes	yes	no
f__Burkholderiaceae	0	6	HA	44	0_3	yes	yes	no
f__Burkholderiaceae	0	8	AP	40	0_3	yes	no	no
f__Burkholderiaceae	0	8	CH	40	0_3	yes	no	no
f__Burkholderiaceae	0	8	FEC	40	0_3	yes	no	no
f__Burkholderiaceae	0	8	HA	40	0_3	yes	no	no
f__Burkholderiaceae	0.00811548	9	AP	35	0_3	yes	no	no
f__Burkholderiaceae	0.056529	9	CH	35	0_3	yes	no	no
f__Burkholderiaceae	0	9	FEC	35	0_3	yes	no	no
f__Burkholderiaceae	0.0543194	9	HA	35	0_3	yes	no	no
f__Burkholderiaceae	0	10	AP	46	0_3	yes	no	no
f__Burkholderiaceae	0	10	CH	46	0_3	yes	no	no
f__Burkholderiaceae	0	10	FEC	46	0_3	yes	no	no
f__Burkholderiaceae	0	10	HA	46	0_3	yes	no	no
f__Burkholderiaceae	0	11	AP	47	0_3	yes	yes	yes
f__Burkholderiaceae	0	11	CH	47	0_3	yes	yes	yes
f__Burkholderiaceae	0	11	FEC	47	0_3	yes	yes	yes
f__Burkholderiaceae	0	11	HA	47	0_3	yes	yes	yes
f__Burkholderiaceae	0	13	AP	158	3_6	yes	no	no
f__Burkholderiaceae	0	13	CH	158	3_6	yes	no	no
f__Burkholderiaceae	0	13	FEC	158	3_6	yes	no	no
f__Burkholderiaceae	0	13	HA	158	3_6	yes	no	no
f__Burkholderiaceae	0	14	AP	51	0_3	yes	no	no
f__Burkholderiaceae	0.0698995	14	CH	51	0_3	yes	no	no
f__Burkholderiaceae	0	14	FEC	51	0_3	yes	no	no
f__Burkholderiaceae	0.00426391	14	HA	51	0_3	yes	no	no
f__Burkholderiaceae	0	16	AP	36	0_3	no	no	no
f__Burkholderiaceae	0	16	CH	36	0_3	no	no	no
f__Burkholderiaceae	0	16	FEC	36	0_3	no	no	no
f__Burkholderiaceae	0	16	HA	36	0_3	no	no	no
f__Burkholderiaceae	0.0201483	17	AP	44	0_3	yes	no	yes
f__Burkholderiaceae	0.0166873	17	CH	44	0_3	yes	no	yes
f__Burkholderiaceae	0.0106035	17	HA	44	0_3	yes	no	yes
f__Burkholderiaceae	0.0139537	18	AP	44	0_3	yes	yes	no
f__Burkholderiaceae	0.0108602	18	CH	44	0_3	yes	yes	no
f__Burkholderiaceae	0.0112121	18	HA	44	0_3	yes	yes	no
f__Burkholderiaceae	0	19	AP	46	0_3	no	no	no
f__Burkholderiaceae	0.00105534	19	CH	46	0_3	no	no	no
f__Burkholderiaceae	0	19	FEC	46	0_3	no	no	no
f__Burkholderiaceae	0.001	19	HA	46	0_3	no	no	no
f__Burkholderiaceae	0.00104568	21	AP	47	0_3	no	no	no
f__Burkholderiaceae	0.00067659	21	CH	47	0_3	no	no	no
f__Burkholderiaceae	0	21	FEC	47	0_3	no	no	no
f__Burkholderiaceae	0.00108046	21	HA	47	0_3	no	no	no
f__Burkholderiaceae	0.0273569	23	AP	68	0_3	yes	no	no
f__Burkholderiaceae	0.0201406	23	CH	68	0_3	yes	no	no
f__Burkholderiaceae	0	23	FEC	68	0_3	yes	no	no
f__Burkholderiaceae	0.00982059	23	HA	68	0_3	yes	no	no
f__Burkholderiaceae	0.0043823	24	AP	13	0_3	yes	no	yes
f__Burkholderiaceae	0.281844	24	CH	13	0_3	yes	no	yes
f__Burkholderiaceae	0.147654	24	HA	13	0_3	yes	no	yes
f__Burkholderiaceae	0.00130529	25	AP	184	6+	yes	no	yes
f__Burkholderiaceae	0	25	CH	184	6+	yes	no	yes
f__Burkholderiaceae	0.00140187	25	HA	184	6+	yes	no	yes
f__Burkholderiaceae	0.113606	26	AP	43	0_3	yes	no	yes
f__Burkholderiaceae	0.0402008	26	CH	43	0_3	yes	no	yes
f__Burkholderiaceae	0	26	FEC	43	0_3	yes	no	yes
f__Burkholderiaceae	0.00960146	26	HA	43	0_3	yes	no	yes
f__Burkholderiaceae	0.0183294	27	AP	187	6+	no	no	no
f__Burkholderiaceae	0.00551659	27	CH	187	6+	no	no	no
f__Burkholderiaceae	0	27	FEC	187	6+	no	no	no
f__Burkholderiaceae	0.00125807	27	HA	187	6+	no	no	no
f__Burkholderiaceae	0	28	AP	187	6+	yes	no	yes
f__Burkholderiaceae	0	28	CH	187	6+	yes	no	yes
f__Burkholderiaceae	0	28	FEC	187	6+	yes	no	yes
f__Burkholderiaceae	0	28	HA	187	6+	yes	no	yes
f__Burkholderiaceae	0	29	AP	191	6+	yes	no	no
f__Burkholderiaceae	0	29	CH	191	6+	yes	no	no
f__Burkholderiaceae	0	29	FEC	191	6+	yes	no	no
f__Burkholderiaceae	0	29	HA	191	6+	yes	no	no
f__Burkholderiaceae	0.0243992	30	AP	155	3_6	no	yes	yes
f__Burkholderiaceae	0.0180892	30	CH	155	3_6	no	yes	yes
f__Burkholderiaceae	0.0169245	30	HA	155	3_6	no	yes	yes
f__Burkholderiaceae	0.0165964	31	AP	180	3_6	yes	yes	no
f__Burkholderiaceae	0.00192237	31	CH	180	3_6	yes	yes	no
f__Burkholderiaceae	0.00213758	31	HA	180	3_6	yes	yes	no
f__Burkholderiaceae	0.00587467	32	AP	169	3_6	yes	yes	no
f__Burkholderiaceae	0.0272951	32	CH	169	3_6	yes	yes	no
f__Burkholderiaceae	0.00883294	32	HA	169	3_6	yes	yes	no
f__Burkholderiaceae	0.000597693	33	AP	79	0_3	yes	yes	no
f__Burkholderiaceae	0.00169238	33	CH	79	0_3	yes	yes	no
f__Burkholderiaceae	0	33	FEC	79	0_3	yes	yes	no
f__Burkholderiaceae	0.000810232	33	HA	79	0_3	yes	yes	no
f__Burkholderiaceae	0.0491334	34	AP	33	0_3	no	yes	no
f__Burkholderiaceae	0.177483	34	CH	33	0_3	no	yes	no
f__Burkholderiaceae	0.0618688	34	HA	33	0_3	no	yes	no
f__Burkholderiaceae	0.00182239	35	AP	79	0_3	yes	no	yes
f__Burkholderiaceae	0.00215584	35	CH	79	0_3	yes	no	yes
f__Burkholderiaceae	0	35	FEC	79	0_3	yes	no	yes
f__Burkholderiaceae	0.00211957	35	HA	79	0_3	yes	no	yes
f__Burkholderiaceae	0.00180599	36	AP	59	0_3	yes	yes	yes
f__Burkholderiaceae	0.0684093	36	CH	59	0_3	yes	yes	yes
f__Burkholderiaceae	0	36	FEC	59	0_3	yes	yes	yes
f__Burkholderiaceae	0.0152223	36	HA	59	0_3	yes	yes	yes
f__Burkholderiaceae	0.00661687	37	AP	128	3_6	no	yes	no
f__Burkholderiaceae	0.0470266	37	CH	128	3_6	no	yes	no
f__Burkholderiaceae	0	37	FEC	128	3_6	no	yes	no
f__Burkholderiaceae	0.357143	37	HA	128	3_6	no	yes	no
f__Burkholderiaceae	0.0480798	38	AP	120	3_6	yes	no	no
f__Burkholderiaceae	0.104407	38	CH	120	3_6	yes	no	no
f__Burkholderiaceae	0	38	FEC	120	3_6	yes	no	no
f__Burkholderiaceae	0.0638375	38	HA	120	3_6	yes	no	no
f__Burkholderiaceae	0.00944959	39	AP	175	3_6	yes	no	yes
f__Burkholderiaceae	0.0741407	39	CH	175	3_6	yes	no	yes
f__Burkholderiaceae	0.185185	39	HA	175	3_6	yes	no	yes
f__Burkholderiaceae	0.0422088	40	AP	168	3_6	yes	no	yes
f__Burkholderiaceae	0.0307179	40	CH	168	3_6	yes	no	yes
f__Burkholderiaceae	0.0133174	40	HA	168	3_6	yes	no	yes
f__Burkholderiaceae	0.00161117	41	AP	121	3_6	yes	no	no
f__Burkholderiaceae	0.0578259	41	CH	121	3_6	yes	no	no
f__Burkholderiaceae	0.00765232	41	HA	121	3_6	yes	no	no
f__Burkholderiaceae	0.0114017	42	AP	212	6+	yes	no	no
f__Burkholderiaceae	0.0149624	42	CH	212	6+	yes	no	no
f__Burkholderiaceae	0.00321137	42	HA	212	6+	yes	no	no
f__Burkholderiaceae	0.0374138	43	AP	72	0_3	yes	yes	yes
f__Burkholderiaceae	0.0622346	43	CH	72	0_3	yes	yes	yes
f__Burkholderiaceae	0.0239433	43	HA	72	0_3	yes	yes	yes
f__Burkholderiaceae	0.147739	44	AP	80	0_3	yes	no	yes
f__Burkholderiaceae	0.14726	44	CH	80	0_3	yes	no	yes
f__Burkholderiaceae	0.0112151	44	HA	80	0_3	yes	no	yes
f__Burkholderiaceae	0.0751672	45	AP	172	3_6	yes	no	no
f__Burkholderiaceae	0.0508139	45	CH	17	0_3	yes	no	no
f__Burkholderiaceae	0	45	FEC	172	3_6	yes	no	no
f__Burkholderiaceae	0.0847892	45	HA	172	3_6	yes	no	no
f__Burkholderiaceae	0.237922	46	AP	175	3_6	yes	no	no
f__Burkholderiaceae	0.00261097	46	CH	175	3_6	yes	no	no
f__Burkholderiaceae	0.00643345	46	HA	175	3_6	yes	no	no
f__Burkholderiaceae	0.00218321	47	AP	62	0_3	yes	yes	no
f__Burkholderiaceae	0.201396	47	CH	62	0_3	yes	yes	no
f__Burkholderiaceae	0.0741435	47	HA	62	0_3	yes	yes	no
f__Burkholderiaceae	0	48	AP	28	0_3	no	no	yes
f__Burkholderiaceae	0.020944	48	CH	28	0_3	no	no	yes
f__Burkholderiaceae	0	48	FEC	28	0_3	no	no	yes
f__Burkholderiaceae	0.00665564	48	HA	28	0_3	no	no	yes
f__Burkholderiaceae	0.00347315	49	AP	142	3_6	yes	no	no
f__Burkholderiaceae	0.0177456	49	CH	142	3_6	yes	no	no
f__Burkholderiaceae	0	49	HA	142	3_6	yes	no	no
f__Burkholderiaceae	0.00218539	50	AP	52	0_3	yes	no	yes
f__Burkholderiaceae	0.0260101	50	CH	52	0_3	yes	no	yes
f__Burkholderiaceae	0.00259166	50	HA	52	0_3	yes	no	yes
f__Burkholderiaceae	0.0216551	52	AP	48	0_3	yes	no	yes
f__Burkholderiaceae	0	52	CH	48	0_3	yes	no	yes
f__Burkholderiaceae	0.000787336	52	HA	48	0_3	yes	no	yes
f__Burkholderiaceae	0.0572653	30b	AP	155	3_6	no	yes	yes
f__Burkholderiaceae	0.0540266	30b	CH	155	3_6	no	yes	yes
f__Burkholderiaceae	0.0112816	30b	HA	155	3_6	no	yes	yes
f__Carnobacteriaceae	0	1	AP	49	0_3	no	yes	no
f__Carnobacteriaceae	0.0011738	1	CH	49	0_3	no	yes	no
f__Carnobacteriaceae	0	1	FEC	49	0_3	no	yes	no
f__Carnobacteriaceae	0	1	HA	49	0_3	no	yes	no
f__Carnobacteriaceae	0	2	AP	49	0_3	yes	no	no
f__Carnobacteriaceae	0.000164405	2	CH	49	0_3	yes	no	no
f__Carnobacteriaceae	0	2	FEC	49	0_3	yes	no	no
f__Carnobacteriaceae	0	2	HA	49	0_3	yes	no	no
f__Carnobacteriaceae	0	5	AP	41	0_3	yes	no	no
f__Carnobacteriaceae	0.0011454	5	CH	41	0_3	yes	no	no
f__Carnobacteriaceae	0	5	FEC	41	0_3	yes	no	no
f__Carnobacteriaceae	0	5	HA	41	0_3	yes	no	no
f__Carnobacteriaceae	0	6	AP	44	0_3	yes	yes	no
f__Carnobacteriaceae	0	6	CH	44	0_3	yes	yes	no
f__Carnobacteriaceae	0	6	FEC	44	0_3	yes	yes	no
f__Carnobacteriaceae	0	6	HA	44	0_3	yes	yes	no
f__Carnobacteriaceae	0	8	AP	40	0_3	yes	no	no
f__Carnobacteriaceae	0.000468439	8	CH	40	0_3	yes	no	no
f__Carnobacteriaceae	0	8	FEC	40	0_3	yes	no	no
f__Carnobacteriaceae	0.00178417	8	HA	40	0_3	yes	no	no
f__Carnobacteriaceae	0	9	AP	35	0_3	yes	no	no
f__Carnobacteriaceae	0.000540086	9	CH	35	0_3	yes	no	no
f__Carnobacteriaceae	0	9	FEC	35	0_3	yes	no	no
f__Carnobacteriaceae	0	9	HA	35	0_3	yes	no	no
f__Carnobacteriaceae	0	10	AP	46	0_3	yes	no	no
f__Carnobacteriaceae	0	10	CH	46	0_3	yes	no	no
f__Carnobacteriaceae	0	10	FEC	46	0_3	yes	no	no
f__Carnobacteriaceae	0	10	HA	46	0_3	yes	no	no
f__Carnobacteriaceae	0	11	AP	47	0_3	yes	yes	yes
f__Carnobacteriaceae	0	11	CH	47	0_3	yes	yes	yes
f__Carnobacteriaceae	0	11	FEC	47	0_3	yes	yes	yes
f__Carnobacteriaceae	0.00222408	11	HA	47	0_3	yes	yes	yes
f__Carnobacteriaceae	0	13	AP	158	3_6	yes	no	no
f__Carnobacteriaceae	0.00257493	13	CH	158	3_6	yes	no	no
f__Carnobacteriaceae	0	13	FEC	158	3_6	yes	no	no
f__Carnobacteriaceae	0.00252627	13	HA	158	3_6	yes	no	no
f__Carnobacteriaceae	0	14	AP	51	0_3	yes	no	no
f__Carnobacteriaceae	0	14	CH	51	0_3	yes	no	no
f__Carnobacteriaceae	0	14	FEC	51	0_3	yes	no	no
f__Carnobacteriaceae	0	14	HA	51	0_3	yes	no	no
f__Carnobacteriaceae	0	16	AP	36	0_3	no	no	no
f__Carnobacteriaceae	0	16	CH	36	0_3	no	no	no
f__Carnobacteriaceae	0	16	FEC	36	0_3	no	no	no
f__Carnobacteriaceae	0	16	HA	36	0_3	no	no	no
f__Carnobacteriaceae	0	17	AP	44	0_3	yes	no	yes
f__Carnobacteriaceae	0	17	CH	44	0_3	yes	no	yes
f__Carnobacteriaceae	0	17	HA	44	0_3	yes	no	yes
f__Carnobacteriaceae	0	18	AP	44	0_3	yes	yes	no
f__Carnobacteriaceae	0	18	CH	44	0_3	yes	yes	no
f__Carnobacteriaceae	0.00111589	18	HA	44	0_3	yes	yes	no
f__Carnobacteriaceae	0	19	AP	46	0_3	no	no	no
f__Carnobacteriaceae	0.00296814	19	CH	46	0_3	no	no	no
f__Carnobacteriaceae	0	19	FEC	46	0_3	no	no	no
f__Carnobacteriaceae	0	19	HA	46	0_3	no	no	no
f__Carnobacteriaceae	0	21	AP	47	0_3	no	no	no
f__Carnobacteriaceae	0.00106321	21	CH	47	0_3	no	no	no
f__Carnobacteriaceae	0	21	FEC	47	0_3	no	no	no
f__Carnobacteriaceae	0.00244904	21	HA	47	0_3	no	no	no
f__Carnobacteriaceae	0	23	AP	68	0_3	yes	no	no
f__Carnobacteriaceae	0	23	CH	68	0_3	yes	no	no
f__Carnobacteriaceae	0	23	FEC	68	0_3	yes	no	no
f__Carnobacteriaceae	0	23	HA	68	0_3	yes	no	no
f__Carnobacteriaceae	0	24	AP	13	0_3	yes	no	yes
f__Carnobacteriaceae	0	24	CH	13	0_3	yes	no	yes
f__Carnobacteriaceae	0	24	HA	13	0_3	yes	no	yes
f__Carnobacteriaceae	0.000531786	25	AP	184	6+	yes	no	yes
f__Carnobacteriaceae	0.0138631	25	CH	184	6+	yes	no	yes
f__Carnobacteriaceae	0.00794393	25	HA	184	6+	yes	no	yes
f__Carnobacteriaceae	0	26	AP	43	0_3	yes	no	yes
f__Carnobacteriaceae	0.00103331	26	CH	43	0_3	yes	no	yes
f__Carnobacteriaceae	0	26	FEC	43	0_3	yes	no	yes
f__Carnobacteriaceae	0	26	HA	43	0_3	yes	no	yes
f__Carnobacteriaceae	0	27	AP	187	6+	no	no	no
f__Carnobacteriaceae	0	27	CH	187	6+	no	no	no
f__Carnobacteriaceae	0	27	FEC	187	6+	no	no	no
f__Carnobacteriaceae	0	27	HA	187	6+	no	no	no
f__Carnobacteriaceae	0	28	AP	187	6+	yes	no	yes
f__Carnobacteriaceae	0	28	CH	187	6+	yes	no	yes
f__Carnobacteriaceae	0	28	FEC	187	6+	yes	no	yes
f__Carnobacteriaceae	0	28	HA	187	6+	yes	no	yes
f__Carnobacteriaceae	0.00277916	29	AP	191	6+	yes	no	no
f__Carnobacteriaceae	0.0170729	29	CH	191	6+	yes	no	no
f__Carnobacteriaceae	0	29	FEC	191	6+	yes	no	no
f__Carnobacteriaceae	0.0345952	29	HA	191	6+	yes	no	no
f__Carnobacteriaceae	0	30	AP	155	3_6	no	yes	yes
f__Carnobacteriaceae	0.0363125	30	CH	155	3_6	no	yes	yes
f__Carnobacteriaceae	0.0412464	30	HA	155	3_6	no	yes	yes
f__Carnobacteriaceae	0	31	AP	180	3_6	yes	yes	no
f__Carnobacteriaceae	0.000549249	31	CH	180	3_6	yes	yes	no
f__Carnobacteriaceae	0.000194326	31	HA	180	3_6	yes	yes	no
f__Carnobacteriaceae	0	32	AP	169	3_6	yes	yes	no
f__Carnobacteriaceae	0.000438476	32	CH	169	3_6	yes	yes	no
f__Carnobacteriaceae	0	32	HA	169	3_6	yes	yes	no
f__Carnobacteriaceae	0	33	AP	79	0_3	yes	yes	no
f__Carnobacteriaceae	0.00546768	33	CH	79	0_3	yes	yes	no
f__Carnobacteriaceae	0	33	FEC	79	0_3	yes	yes	no
f__Carnobacteriaceae	0	33	HA	79	0_3	yes	yes	no
f__Carnobacteriaceae	0	34	AP	33	0_3	no	yes	no
f__Carnobacteriaceae	0	34	CH	33	0_3	no	yes	no
f__Carnobacteriaceae	0	34	HA	33	0_3	no	yes	no
f__Carnobacteriaceae	0	35	AP	79	0_3	yes	no	yes
f__Carnobacteriaceae	0.00338774	35	CH	79	0_3	yes	no	yes
f__Carnobacteriaceae	0	35	FEC	79	0_3	yes	no	yes
f__Carnobacteriaceae	0.000685743	35	HA	79	0_3	yes	no	yes
f__Carnobacteriaceae	0	36	AP	59	0_3	yes	yes	yes
f__Carnobacteriaceae	0	36	CH	59	0_3	yes	yes	yes
f__Carnobacteriaceae	0	36	FEC	59	0_3	yes	yes	yes
f__Carnobacteriaceae	0	36	HA	59	0_3	yes	yes	yes
f__Carnobacteriaceae	0	37	AP	128	3_6	no	yes	no
f__Carnobacteriaceae	0	37	CH	128	3_6	no	yes	no
f__Carnobacteriaceae	0	37	FEC	128	3_6	no	yes	no
f__Carnobacteriaceae	0	37	HA	128	3_6	no	yes	no
f__Carnobacteriaceae	0	38	AP	120	3_6	yes	no	no
f__Carnobacteriaceae	0.00140864	38	CH	120	3_6	yes	no	no
f__Carnobacteriaceae	0	38	FEC	120	3_6	yes	no	no
f__Carnobacteriaceae	0	38	HA	120	3_6	yes	no	no
f__Carnobacteriaceae	0	39	AP	175	3_6	yes	no	yes
f__Carnobacteriaceae	0.0321076	39	CH	175	3_6	yes	no	yes
f__Carnobacteriaceae	0.0137207	39	HA	175	3_6	yes	no	yes
f__Carnobacteriaceae	0	40	AP	168	3_6	yes	no	yes
f__Carnobacteriaceae	0.00342237	40	CH	168	3_6	yes	no	yes
f__Carnobacteriaceae	0.0023903	40	HA	168	3_6	yes	no	yes
f__Carnobacteriaceae	0	41	AP	121	3_6	yes	no	no
f__Carnobacteriaceae	0	41	CH	121	3_6	yes	no	no
f__Carnobacteriaceae	0	41	HA	121	3_6	yes	no	no
f__Carnobacteriaceae	0	42	AP	212	6+	yes	no	no
f__Carnobacteriaceae	0.0215756	42	CH	212	6+	yes	no	no
f__Carnobacteriaceae	0.0186843	42	HA	212	6+	yes	no	no
f__Carnobacteriaceae	0	43	AP	72	0_3	yes	yes	yes
f__Carnobacteriaceae	0	43	CH	72	0_3	yes	yes	yes
f__Carnobacteriaceae	0.000446942	43	HA	72	0_3	yes	yes	yes
f__Carnobacteriaceae	0	44	AP	80	0_3	yes	no	yes
f__Carnobacteriaceae	0	44	CH	80	0_3	yes	no	yes
f__Carnobacteriaceae	0	44	HA	80	0_3	yes	no	yes
f__Carnobacteriaceae	0	45	AP	172	3_6	yes	no	no
f__Carnobacteriaceae	0.0239617	45	CH	17	0_3	yes	no	no
f__Carnobacteriaceae	0	45	FEC	172	3_6	yes	no	no
f__Carnobacteriaceae	0.0156683	45	HA	172	3_6	yes	no	no
f__Carnobacteriaceae	0.000982946	46	AP	175	3_6	yes	no	no
f__Carnobacteriaceae	0	46	CH	175	3_6	yes	no	no
f__Carnobacteriaceae	0.000904704	46	HA	175	3_6	yes	no	no
f__Carnobacteriaceae	0	47	AP	62	0_3	yes	yes	no
f__Carnobacteriaceae	0.00378072	47	CH	62	0_3	yes	yes	no
f__Carnobacteriaceae	0	47	HA	62	0_3	yes	yes	no
f__Carnobacteriaceae	0	48	AP	28	0_3	no	no	yes
f__Carnobacteriaceae	0.00100295	48	CH	28	0_3	no	no	yes
f__Carnobacteriaceae	0	48	FEC	28	0_3	no	no	yes
f__Carnobacteriaceae	0	48	HA	28	0_3	no	no	yes
f__Carnobacteriaceae	0	49	AP	142	3_6	yes	no	no
f__Carnobacteriaceae	0	49	CH	142	3_6	yes	no	no
f__Carnobacteriaceae	0	49	HA	142	3_6	yes	no	no
f__Carnobacteriaceae	0	50	AP	52	0_3	yes	no	yes
f__Carnobacteriaceae	0.0171696	50	CH	52	0_3	yes	no	yes
f__Carnobacteriaceae	0.00594558	50	HA	52	0_3	yes	no	yes
f__Carnobacteriaceae	0	52	AP	48	0_3	yes	no	yes
f__Carnobacteriaceae	0.000502428	52	CH	48	0_3	yes	no	yes
f__Carnobacteriaceae	0.000207194	52	HA	48	0_3	yes	no	yes
f__Carnobacteriaceae	0	30b	AP	155	3_6	no	yes	yes
f__Carnobacteriaceae	0.0882502	30b	CH	155	3_6	no	yes	yes
f__Carnobacteriaceae	0.0712318	30b	HA	155	3_6	no	yes	yes
f__Clostridiaceae	0	1	AP	49	0_3	no	yes	no
f__Clostridiaceae	0	1	CH	49	0_3	no	yes	no
f__Clostridiaceae	0.146093	1	FEC	49	0_3	no	yes	no
f__Clostridiaceae	0	1	HA	49	0_3	no	yes	no
f__Clostridiaceae	0	2	AP	49	0_3	yes	no	no
f__Clostridiaceae	0.000274008	2	CH	49	0_3	yes	no	no
f__Clostridiaceae	0.0639492	2	FEC	49	0_3	yes	no	no
f__Clostridiaceae	0	2	HA	49	0_3	yes	no	no
f__Clostridiaceae	0	5	AP	41	0_3	yes	no	no
f__Clostridiaceae	0	5	CH	41	0_3	yes	no	no
f__Clostridiaceae	0.233216	5	FEC	41	0_3	yes	no	no
f__Clostridiaceae	0.000467268	5	HA	41	0_3	yes	no	no
f__Clostridiaceae	0	6	AP	44	0_3	yes	yes	no
f__Clostridiaceae	0	6	CH	44	0_3	yes	yes	no
f__Clostridiaceae	0	6	FEC	44	0_3	yes	yes	no
f__Clostridiaceae	0	6	HA	44	0_3	yes	yes	no
f__Clostridiaceae	0	8	AP	40	0_3	yes	no	no
f__Clostridiaceae	0.000292774	8	CH	40	0_3	yes	no	no
f__Clostridiaceae	0	8	FEC	40	0_3	yes	no	no
f__Clostridiaceae	0	8	HA	40	0_3	yes	no	no
f__Clostridiaceae	0	9	AP	35	0_3	yes	no	no
f__Clostridiaceae	0	9	CH	35	0_3	yes	no	no
f__Clostridiaceae	0	9	FEC	35	0_3	yes	no	no
f__Clostridiaceae	0	9	HA	35	0_3	yes	no	no
f__Clostridiaceae	0	10	AP	46	0_3	yes	no	no
f__Clostridiaceae	0	10	CH	46	0_3	yes	no	no
f__Clostridiaceae	0	10	FEC	46	0_3	yes	no	no
f__Clostridiaceae	0	10	HA	46	0_3	yes	no	no
f__Clostridiaceae	0	11	AP	47	0_3	yes	yes	yes
f__Clostridiaceae	0	11	CH	47	0_3	yes	yes	yes
f__Clostridiaceae	0.319314	11	FEC	47	0_3	yes	yes	yes
f__Clostridiaceae	0	11	HA	47	0_3	yes	yes	yes
f__Clostridiaceae	0	13	AP	158	3_6	yes	no	no
f__Clostridiaceae	0	13	CH	158	3_6	yes	no	no
f__Clostridiaceae	0	13	FEC	158	3_6	yes	no	no
f__Clostridiaceae	0	13	HA	158	3_6	yes	no	no
f__Clostridiaceae	0	14	AP	51	0_3	yes	no	no
f__Clostridiaceae	0	14	CH	51	0_3	yes	no	no
f__Clostridiaceae	0	14	FEC	51	0_3	yes	no	no
f__Clostridiaceae	0	14	HA	51	0_3	yes	no	no
f__Clostridiaceae	0	16	AP	36	0_3	no	no	no
f__Clostridiaceae	0	16	CH	36	0_3	no	no	no
f__Clostridiaceae	0.00107476	16	FEC	36	0_3	no	no	no
f__Clostridiaceae	0	16	HA	36	0_3	no	no	no
f__Clostridiaceae	0	17	AP	44	0_3	yes	no	yes
f__Clostridiaceae	0	17	CH	44	0_3	yes	no	yes
f__Clostridiaceae	0	17	HA	44	0_3	yes	no	yes
f__Clostridiaceae	0.00076986	18	AP	44	0_3	yes	yes	no
f__Clostridiaceae	0	18	CH	44	0_3	yes	yes	no
f__Clostridiaceae	0.00286944	18	HA	44	0_3	yes	yes	no
f__Clostridiaceae	0	19	AP	46	0_3	no	no	no
f__Clostridiaceae	0.00501286	19	CH	46	0_3	no	no	no
f__Clostridiaceae	0.759615	19	FEC	46	0_3	no	no	no
f__Clostridiaceae	0.00985714	19	HA	46	0_3	no	no	no
f__Clostridiaceae	0	21	AP	47	0_3	no	no	no
f__Clostridiaceae	0	21	CH	47	0_3	no	no	no
f__Clostridiaceae	0.0720591	21	FEC	47	0_3	no	no	no
f__Clostridiaceae	0	21	HA	47	0_3	no	no	no
f__Clostridiaceae	0	23	AP	68	0_3	yes	no	no
f__Clostridiaceae	0	23	CH	68	0_3	yes	no	no
f__Clostridiaceae	0	23	FEC	68	0_3	yes	no	no
f__Clostridiaceae	0	23	HA	68	0_3	yes	no	no
f__Clostridiaceae	0	24	AP	13	0_3	yes	no	yes
f__Clostridiaceae	0	24	CH	13	0_3	yes	no	yes
f__Clostridiaceae	0	24	HA	13	0_3	yes	no	yes
f__Clostridiaceae	0	25	AP	184	6+	yes	no	yes
f__Clostridiaceae	0	25	CH	184	6+	yes	no	yes
f__Clostridiaceae	0	25	HA	184	6+	yes	no	yes
f__Clostridiaceae	0	26	AP	43	0_3	yes	no	yes
f__Clostridiaceae	0	26	CH	43	0_3	yes	no	yes
f__Clostridiaceae	0	26	FEC	43	0_3	yes	no	yes
f__Clostridiaceae	0	26	HA	43	0_3	yes	no	yes
f__Clostridiaceae	0	27	AP	187	6+	no	no	no
f__Clostridiaceae	0	27	CH	187	6+	no	no	no
f__Clostridiaceae	0	27	FEC	187	6+	no	no	no
f__Clostridiaceae	0	27	HA	187	6+	no	no	no
f__Clostridiaceae	0	28	AP	187	6+	yes	no	yes
f__Clostridiaceae	0	28	CH	187	6+	yes	no	yes
f__Clostridiaceae	0	28	FEC	187	6+	yes	no	yes
f__Clostridiaceae	0	28	HA	187	6+	yes	no	yes
f__Clostridiaceae	0	29	AP	191	6+	yes	no	no
f__Clostridiaceae	0	29	CH	191	6+	yes	no	no
f__Clostridiaceae	0.0532631	29	FEC	191	6+	yes	no	no
f__Clostridiaceae	0	29	HA	191	6+	yes	no	no
f__Clostridiaceae	0	30	AP	155	3_6	no	yes	yes
f__Clostridiaceae	0	30	CH	155	3_6	no	yes	yes
f__Clostridiaceae	0	30	HA	155	3_6	no	yes	yes
f__Clostridiaceae	0	31	AP	180	3_6	yes	yes	no
f__Clostridiaceae	0	31	CH	180	3_6	yes	yes	no
f__Clostridiaceae	0	31	HA	180	3_6	yes	yes	no
f__Clostridiaceae	0	32	AP	169	3_6	yes	yes	no
f__Clostridiaceae	0	32	CH	169	3_6	yes	yes	no
f__Clostridiaceae	0	32	HA	169	3_6	yes	yes	no
f__Clostridiaceae	0	33	AP	79	0_3	yes	yes	no
f__Clostridiaceae	0	33	CH	79	0_3	yes	yes	no
f__Clostridiaceae	0	33	FEC	79	0_3	yes	yes	no
f__Clostridiaceae	0	33	HA	79	0_3	yes	yes	no
f__Clostridiaceae	0	34	AP	33	0_3	no	yes	no
f__Clostridiaceae	0	34	CH	33	0_3	no	yes	no
f__Clostridiaceae	0	34	HA	33	0_3	no	yes	no
f__Clostridiaceae	0	35	AP	79	0_3	yes	no	yes
f__Clostridiaceae	0	35	CH	79	0_3	yes	no	yes
f__Clostridiaceae	0.0081669	35	FEC	79	0_3	yes	no	yes
f__Clostridiaceae	0	35	HA	79	0_3	yes	no	yes
f__Clostridiaceae	0	36	AP	59	0_3	yes	yes	yes
f__Clostridiaceae	0	36	CH	59	0_3	yes	yes	yes
f__Clostridiaceae	0	36	FEC	59	0_3	yes	yes	yes
f__Clostridiaceae	0	36	HA	59	0_3	yes	yes	yes
f__Clostridiaceae	0	37	AP	128	3_6	no	yes	no
f__Clostridiaceae	0	37	CH	128	3_6	no	yes	no
f__Clostridiaceae	0	37	FEC	128	3_6	no	yes	no
f__Clostridiaceae	0	37	HA	128	3_6	no	yes	no
f__Clostridiaceae	0	38	AP	120	3_6	yes	no	no
f__Clostridiaceae	0	38	CH	120	3_6	yes	no	no
f__Clostridiaceae	0	38	FEC	120	3_6	yes	no	no
f__Clostridiaceae	0	38	HA	120	3_6	yes	no	no
f__Clostridiaceae	0	39	AP	175	3_6	yes	no	yes
f__Clostridiaceae	0	39	CH	175	3_6	yes	no	yes
f__Clostridiaceae	0	39	HA	175	3_6	yes	no	yes
f__Clostridiaceae	0	40	AP	168	3_6	yes	no	yes
f__Clostridiaceae	0	40	CH	168	3_6	yes	no	yes
f__Clostridiaceae	0	40	HA	168	3_6	yes	no	yes
f__Clostridiaceae	0	41	AP	121	3_6	yes	no	no
f__Clostridiaceae	0	41	CH	121	3_6	yes	no	no
f__Clostridiaceae	0	41	HA	121	3_6	yes	no	no
f__Clostridiaceae	0	42	AP	212	6+	yes	no	no
f__Clostridiaceae	0	42	CH	212	6+	yes	no	no
f__Clostridiaceae	0	42	HA	212	6+	yes	no	no
f__Clostridiaceae	0	43	AP	72	0_3	yes	yes	yes
f__Clostridiaceae	0	43	CH	72	0_3	yes	yes	yes
f__Clostridiaceae	0	43	HA	72	0_3	yes	yes	yes
f__Clostridiaceae	0	44	AP	80	0_3	yes	no	yes
f__Clostridiaceae	0	44	CH	80	0_3	yes	no	yes
f__Clostridiaceae	0	44	HA	80	0_3	yes	no	yes
f__Clostridiaceae	0	45	AP	172	3_6	yes	no	no
f__Clostridiaceae	0	45	CH	17	0_3	yes	no	no
f__Clostridiaceae	0.00240058	45	FEC	172	3_6	yes	no	no
f__Clostridiaceae	0	45	HA	172	3_6	yes	no	no
f__Clostridiaceae	0	46	AP	175	3_6	yes	no	no
f__Clostridiaceae	0	46	CH	175	3_6	yes	no	no
f__Clostridiaceae	0	46	HA	175	3_6	yes	no	no
f__Clostridiaceae	0	47	AP	62	0_3	yes	yes	no
f__Clostridiaceae	0	47	CH	62	0_3	yes	yes	no
f__Clostridiaceae	0	47	HA	62	0_3	yes	yes	no
f__Clostridiaceae	0	48	AP	28	0_3	no	no	yes
f__Clostridiaceae	0	48	CH	28	0_3	no	no	yes
f__Clostridiaceae	0.0149893	48	FEC	28	0_3	no	no	yes
f__Clostridiaceae	0	48	HA	28	0_3	no	no	yes
f__Clostridiaceae	0	49	AP	142	3_6	yes	no	no
f__Clostridiaceae	0	49	CH	142	3_6	yes	no	no
f__Clostridiaceae	0	49	HA	142	3_6	yes	no	no
f__Clostridiaceae	0	50	AP	52	0_3	yes	no	yes
f__Clostridiaceae	0	50	CH	52	0_3	yes	no	yes
f__Clostridiaceae	0	50	HA	52	0_3	yes	no	yes
f__Clostridiaceae	0	52	AP	48	0_3	yes	no	yes
f__Clostridiaceae	0	52	CH	48	0_3	yes	no	yes
f__Clostridiaceae	0	52	HA	48	0_3	yes	no	yes
f__Clostridiaceae	0	30b	AP	155	3_6	no	yes	yes
f__Clostridiaceae	0	30b	CH	155	3_6	no	yes	yes
f__Clostridiaceae	0	30b	HA	155	3_6	no	yes	yes
f__Corynebacteriaceae	0.0162047	1	AP	49	0_3	no	yes	no
f__Corynebacteriaceae	0.0060157	1	CH	49	0_3	no	yes	no
f__Corynebacteriaceae	0	1	FEC	49	0_3	no	yes	no
f__Corynebacteriaceae	0.0542853	1	HA	49	0_3	no	yes	no
f__Corynebacteriaceae	0.0353418	2	AP	49	0_3	yes	no	no
f__Corynebacteriaceae	0.0114353	2	CH	49	0_3	yes	no	no
f__Corynebacteriaceae	0	2	FEC	49	0_3	yes	no	no
f__Corynebacteriaceae	0.2142	2	HA	49	0_3	yes	no	no
f__Corynebacteriaceae	0.0268771	5	AP	41	0_3	yes	no	no
f__Corynebacteriaceae	0.00299077	5	CH	41	0_3	yes	no	no
f__Corynebacteriaceae	0	5	FEC	41	0_3	yes	no	no
f__Corynebacteriaceae	0.000607448	5	HA	41	0_3	yes	no	no
f__Corynebacteriaceae	0.000972505	6	AP	44	0_3	yes	yes	no
f__Corynebacteriaceae	0.00156623	6	CH	44	0_3	yes	yes	no
f__Corynebacteriaceae	0	6	FEC	44	0_3	yes	yes	no
f__Corynebacteriaceae	0	6	HA	44	0_3	yes	yes	no
f__Corynebacteriaceae	0.0523937	8	AP	40	0_3	yes	no	no
f__Corynebacteriaceae	0.00234219	8	CH	40	0_3	yes	no	no
f__Corynebacteriaceae	0	8	FEC	40	0_3	yes	no	no
f__Corynebacteriaceae	0.00339568	8	HA	40	0_3	yes	no	no
f__Corynebacteriaceae	0.0435708	9	AP	35	0_3	yes	no	no
f__Corynebacteriaceae	0.00324052	9	CH	35	0_3	yes	no	no
f__Corynebacteriaceae	0	9	FEC	35	0_3	yes	no	no
f__Corynebacteriaceae	0.00580956	9	HA	35	0_3	yes	no	no
f__Corynebacteriaceae	0.0171117	10	AP	46	0_3	yes	no	no
f__Corynebacteriaceae	0.0188717	10	CH	46	0_3	yes	no	no
f__Corynebacteriaceae	0	10	FEC	46	0_3	yes	no	no
f__Corynebacteriaceae	0.0131313	10	HA	46	0_3	yes	no	no
f__Corynebacteriaceae	0.0239386	11	AP	47	0_3	yes	yes	yes
f__Corynebacteriaceae	0	11	CH	47	0_3	yes	yes	yes
f__Corynebacteriaceae	0	11	FEC	47	0_3	yes	yes	yes
f__Corynebacteriaceae	0.00187656	11	HA	47	0_3	yes	yes	yes
f__Corynebacteriaceae	0.135048	13	AP	158	3_6	yes	no	no
f__Corynebacteriaceae	0.00350191	13	CH	158	3_6	yes	no	no
f__Corynebacteriaceae	0	13	FEC	158	3_6	yes	no	no
f__Corynebacteriaceae	0	13	HA	158	3_6	yes	no	no
f__Corynebacteriaceae	0.0372069	14	AP	51	0_3	yes	no	no
f__Corynebacteriaceae	0.0169131	14	CH	51	0_3	yes	no	no
f__Corynebacteriaceae	0	14	FEC	51	0_3	yes	no	no
f__Corynebacteriaceae	0.0277715	14	HA	51	0_3	yes	no	no
f__Corynebacteriaceae	0.0322008	16	AP	36	0_3	no	no	no
f__Corynebacteriaceae	0.00183426	16	CH	36	0_3	no	no	no
f__Corynebacteriaceae	0	16	FEC	36	0_3	no	no	no
f__Corynebacteriaceae	0.00331007	16	HA	36	0_3	no	no	no
f__Corynebacteriaceae	0.107183	17	AP	44	0_3	yes	no	yes
f__Corynebacteriaceae	0	17	CH	44	0_3	yes	no	yes
f__Corynebacteriaceae	0	17	HA	44	0_3	yes	no	yes
f__Corynebacteriaceae	0.0371457	18	AP	44	0_3	yes	yes	no
f__Corynebacteriaceae	0.00417262	18	CH	44	0_3	yes	yes	no
f__Corynebacteriaceae	0.0063234	18	HA	44	0_3	yes	yes	no
f__Corynebacteriaceae	0.0072511	19	AP	46	0_3	no	no	no
f__Corynebacteriaceae	0.00349581	19	CH	46	0_3	no	no	no
f__Corynebacteriaceae	0	19	FEC	46	0_3	no	no	no
f__Corynebacteriaceae	0.0165714	19	HA	46	0_3	no	no	no
f__Corynebacteriaceae	0.0268074	21	AP	47	0_3	no	no	no
f__Corynebacteriaceae	0.00289967	21	CH	47	0_3	no	no	no
f__Corynebacteriaceae	0	21	FEC	47	0_3	no	no	no
f__Corynebacteriaceae	0.0100122	21	HA	47	0_3	no	no	no
f__Corynebacteriaceae	0.00480046	23	AP	68	0_3	yes	no	no
f__Corynebacteriaceae	0.00817025	23	CH	68	0_3	yes	no	no
f__Corynebacteriaceae	0	23	FEC	68	0_3	yes	no	no
f__Corynebacteriaceae	0.00670444	23	HA	68	0_3	yes	no	no
f__Corynebacteriaceae	0.0327629	24	AP	13	0_3	yes	no	yes
f__Corynebacteriaceae	0.00343262	24	CH	13	0_3	yes	no	yes
f__Corynebacteriaceae	0.013329	24	HA	13	0_3	yes	no	yes
f__Corynebacteriaceae	0.138216	25	AP	184	6+	yes	no	yes
f__Corynebacteriaceae	0.000994959	25	CH	184	6+	yes	no	yes
f__Corynebacteriaceae	0.0067757	25	HA	184	6+	yes	no	yes
f__Corynebacteriaceae	0.0471524	26	AP	43	0_3	yes	no	yes
f__Corynebacteriaceae	0.00408404	26	CH	43	0_3	yes	no	yes
f__Corynebacteriaceae	0	26	FEC	43	0_3	yes	no	yes
f__Corynebacteriaceae	0.0213485	26	HA	43	0_3	yes	no	yes
f__Corynebacteriaceae	0.126962	27	AP	187	6+	no	no	no
f__Corynebacteriaceae	0.003704	27	CH	187	6+	no	no	no
f__Corynebacteriaceae	0	27	FEC	187	6+	no	no	no
f__Corynebacteriaceae	0.0029355	27	HA	187	6+	no	no	no
f__Corynebacteriaceae	0.00766634	28	AP	187	6+	yes	no	yes
f__Corynebacteriaceae	0.0117147	28	CH	187	6+	yes	no	yes
f__Corynebacteriaceae	0	28	FEC	187	6+	yes	no	yes
f__Corynebacteriaceae	0.0169848	28	HA	187	6+	yes	no	yes
f__Corynebacteriaceae	0.12549	29	AP	191	6+	yes	no	no
f__Corynebacteriaceae	0.00160831	29	CH	191	6+	yes	no	no
f__Corynebacteriaceae	0	29	FEC	191	6+	yes	no	no
f__Corynebacteriaceae	0.00538778	29	HA	191	6+	yes	no	no
f__Corynebacteriaceae	0.0421642	30	AP	155	3_6	no	yes	yes
f__Corynebacteriaceae	0	30	CH	155	3_6	no	yes	yes
f__Corynebacteriaceae	0	30	HA	155	3_6	no	yes	yes
f__Corynebacteriaceae	0.0312192	31	AP	180	3_6	yes	yes	no
f__Corynebacteriaceae	0	31	CH	180	3_6	yes	yes	no
f__Corynebacteriaceae	0.000388651	31	HA	180	3_6	yes	yes	no
f__Corynebacteriaceae	0.0089208	32	AP	169	3_6	yes	yes	no
f__Corynebacteriaceae	0.00756372	32	CH	169	3_6	yes	yes	no
f__Corynebacteriaceae	0.00299068	32	HA	169	3_6	yes	yes	no
f__Corynebacteriaceae	0.0959297	33	AP	79	0_3	yes	yes	no
f__Corynebacteriaceae	0.0156219	33	CH	79	0_3	yes	yes	no
f__Corynebacteriaceae	0	33	FEC	79	0_3	yes	yes	no
f__Corynebacteriaceae	0.0586261	33	HA	79	0_3	yes	yes	no
f__Corynebacteriaceae	0.00344517	34	AP	33	0_3	no	yes	no
f__Corynebacteriaceae	0	34	CH	33	0_3	no	yes	no
f__Corynebacteriaceae	0.0228454	34	HA	33	0_3	no	yes	no
f__Corynebacteriaceae	0.0644144	35	AP	79	0_3	yes	no	yes
f__Corynebacteriaceae	0	35	CH	79	0_3	yes	no	yes
f__Corynebacteriaceae	0	35	FEC	79	0_3	yes	no	yes
f__Corynebacteriaceae	0.00274297	35	HA	79	0_3	yes	no	yes
f__Corynebacteriaceae	0.00851393	36	AP	59	0_3	yes	yes	yes
f__Corynebacteriaceae	0.00589993	36	CH	59	0_3	yes	yes	yes
f__Corynebacteriaceae	0	36	FEC	59	0_3	yes	yes	yes
f__Corynebacteriaceae	0.0169942	36	HA	59	0_3	yes	yes	yes
f__Corynebacteriaceae	0.00145371	37	AP	128	3_6	no	yes	no
f__Corynebacteriaceae	0.0079224	37	CH	128	3_6	no	yes	no
f__Corynebacteriaceae	0	37	FEC	128	3_6	no	yes	no
f__Corynebacteriaceae	0	37	HA	128	3_6	no	yes	no
f__Corynebacteriaceae	0.00456943	38	AP	120	3_6	yes	no	no
f__Corynebacteriaceae	0.00103971	38	CH	120	3_6	yes	no	no
f__Corynebacteriaceae	0	38	FEC	120	3_6	yes	no	no
f__Corynebacteriaceae	0.0204095	38	HA	120	3_6	yes	no	no
f__Corynebacteriaceae	0.0348758	39	AP	175	3_6	yes	no	yes
f__Corynebacteriaceae	0	39	CH	175	3_6	yes	no	yes
f__Corynebacteriaceae	0.00529101	39	HA	175	3_6	yes	no	yes
f__Corynebacteriaceae	0.0764434	40	AP	168	3_6	yes	no	yes
f__Corynebacteriaceae	0.00392321	40	CH	168	3_6	yes	no	yes
f__Corynebacteriaceae	0.00307325	40	HA	168	3_6	yes	no	yes
f__Corynebacteriaceae	0.00349087	41	AP	121	3_6	yes	no	no
f__Corynebacteriaceae	0	41	CH	121	3_6	yes	no	no
f__Corynebacteriaceae	0.00916835	41	HA	121	3_6	yes	no	no
f__Corynebacteriaceae	0.0291456	42	AP	212	6+	yes	no	no
f__Corynebacteriaceae	0.00198396	42	CH	212	6+	yes	no	no
f__Corynebacteriaceae	0	42	HA	212	6+	yes	no	no
f__Corynebacteriaceae	0.0534267	43	AP	72	0_3	yes	yes	yes
f__Corynebacteriaceae	0.00204224	43	CH	72	0_3	yes	yes	yes
f__Corynebacteriaceae	0	43	HA	72	0_3	yes	yes	yes
f__Corynebacteriaceae	0.00434194	44	AP	80	0_3	yes	no	yes
f__Corynebacteriaceae	0.0306012	44	CH	80	0_3	yes	no	yes
f__Corynebacteriaceae	0.04645	44	HA	80	0_3	yes	no	yes
f__Corynebacteriaceae	0.303535	45	AP	172	3_6	yes	no	no
f__Corynebacteriaceae	0.00623764	45	CH	17	0_3	yes	no	no
f__Corynebacteriaceae	0	45	FEC	172	3_6	yes	no	no
f__Corynebacteriaceae	0.00894343	45	HA	172	3_6	yes	no	no
f__Corynebacteriaceae	0.00132698	46	AP	175	3_6	yes	no	no
f__Corynebacteriaceae	0	46	CH	175	3_6	yes	no	no
f__Corynebacteriaceae	0	46	HA	175	3_6	yes	no	no
f__Corynebacteriaceae	0.0402074	47	AP	62	0_3	yes	yes	no
f__Corynebacteriaceae	0.0121177	47	CH	62	0_3	yes	yes	no
f__Corynebacteriaceae	0.0339267	47	HA	62	0_3	yes	yes	no
f__Corynebacteriaceae	0.20823	48	AP	28	0_3	no	no	yes
f__Corynebacteriaceae	0.0411799	48	CH	28	0_3	no	no	yes
f__Corynebacteriaceae	0	48	FEC	28	0_3	no	no	yes
f__Corynebacteriaceae	0.0617517	48	HA	28	0_3	no	no	yes
f__Corynebacteriaceae	0.134919	49	AP	142	3_6	yes	no	no
f__Corynebacteriaceae	0.00219082	49	CH	142	3_6	yes	no	no
f__Corynebacteriaceae	0.0207779	49	HA	142	3_6	yes	no	no
f__Corynebacteriaceae	0.128756	50	AP	52	0_3	yes	no	yes
f__Corynebacteriaceae	0.00723314	50	CH	52	0_3	yes	no	yes
f__Corynebacteriaceae	0.0115862	50	HA	52	0_3	yes	no	yes
f__Corynebacteriaceae	0.00353665	52	AP	48	0_3	yes	no	yes
f__Corynebacteriaceae	0.00347513	52	CH	48	0_3	yes	no	yes
f__Corynebacteriaceae	0.0142549	52	HA	48	0_3	yes	no	yes
f__Corynebacteriaceae	0.0169268	30b	AP	155	3_6	no	yes	yes
f__Corynebacteriaceae	0.00081243	30b	CH	155	3_6	no	yes	yes
f__Corynebacteriaceae	0	30b	HA	155	3_6	no	yes	yes
f__Enterobacteriaceae	0	1	AP	49	0_3	no	yes	no
f__Enterobacteriaceae	0	1	CH	49	0_3	no	yes	no
f__Enterobacteriaceae	0.408412	1	FEC	49	0_3	no	yes	no
f__Enterobacteriaceae	0	1	HA	49	0_3	no	yes	no
f__Enterobacteriaceae	0	2	AP	49	0_3	yes	no	no
f__Enterobacteriaceae	0.00566282	2	CH	49	0_3	yes	no	no
f__Enterobacteriaceae	0.696721	2	FEC	49	0_3	yes	no	no
f__Enterobacteriaceae	0.00175309	2	HA	49	0_3	yes	no	no
f__Enterobacteriaceae	0	5	AP	41	0_3	yes	no	no
f__Enterobacteriaceae	0	5	CH	41	0_3	yes	no	no
f__Enterobacteriaceae	0.628975	5	FEC	41	0_3	yes	no	no
f__Enterobacteriaceae	0.0012149	5	HA	41	0_3	yes	no	no
f__Enterobacteriaceae	0	6	AP	44	0_3	yes	yes	no
f__Enterobacteriaceae	0	6	CH	44	0_3	yes	yes	no
f__Enterobacteriaceae	0.985367	6	FEC	44	0_3	yes	yes	no
f__Enterobacteriaceae	0.000724696	6	HA	44	0_3	yes	yes	no
f__Enterobacteriaceae	0	8	AP	40	0_3	yes	no	no
f__Enterobacteriaceae	0	8	CH	40	0_3	yes	no	no
f__Enterobacteriaceae	0	8	FEC	40	0_3	yes	no	no
f__Enterobacteriaceae	0	8	HA	40	0_3	yes	no	no
f__Enterobacteriaceae	0	9	AP	35	0_3	yes	no	no
f__Enterobacteriaceae	0	9	CH	35	0_3	yes	no	no
f__Enterobacteriaceae	0.975369	9	FEC	35	0_3	yes	no	no
f__Enterobacteriaceae	0.0174287	9	HA	35	0_3	yes	no	no
f__Enterobacteriaceae	0	10	AP	46	0_3	yes	no	no
f__Enterobacteriaceae	0	10	CH	46	0_3	yes	no	no
f__Enterobacteriaceae	0.476675	10	FEC	46	0_3	yes	no	no
f__Enterobacteriaceae	0.000378788	10	HA	46	0_3	yes	no	no
f__Enterobacteriaceae	0	11	AP	47	0_3	yes	yes	yes
f__Enterobacteriaceae	0	11	CH	47	0_3	yes	yes	yes
f__Enterobacteriaceae	0.670234	11	FEC	47	0_3	yes	yes	yes
f__Enterobacteriaceae	0	11	HA	47	0_3	yes	yes	yes
f__Enterobacteriaceae	0	13	AP	158	3_6	yes	no	no
f__Enterobacteriaceae	0.00401689	13	CH	158	3_6	yes	no	no
f__Enterobacteriaceae	0	13	FEC	158	3_6	yes	no	no
f__Enterobacteriaceae	0	13	HA	158	3_6	yes	no	no
f__Enterobacteriaceae	0	14	AP	51	0_3	yes	no	no
f__Enterobacteriaceae	0.000709639	14	CH	51	0_3	yes	no	no
f__Enterobacteriaceae	0.459577	14	FEC	51	0_3	yes	no	no
f__Enterobacteriaceae	0	14	HA	51	0_3	yes	no	no
f__Enterobacteriaceae	0	16	AP	36	0_3	no	no	no
f__Enterobacteriaceae	0.00196528	16	CH	36	0_3	no	no	no
f__Enterobacteriaceae	0.228803	16	FEC	36	0_3	no	no	no
f__Enterobacteriaceae	0	16	HA	36	0_3	no	no	no
f__Enterobacteriaceae	0	17	AP	44	0_3	yes	no	yes
f__Enterobacteriaceae	0	17	CH	44	0_3	yes	no	yes
f__Enterobacteriaceae	0	17	HA	44	0_3	yes	no	yes
f__Enterobacteriaceae	0.000481162	18	AP	44	0_3	yes	yes	no
f__Enterobacteriaceae	0	18	CH	44	0_3	yes	yes	no
f__Enterobacteriaceae	0.00143472	18	HA	44	0_3	yes	yes	no
f__Enterobacteriaceae	0	19	AP	46	0_3	no	no	no
f__Enterobacteriaceae	0.00250643	19	CH	46	0_3	no	no	no
f__Enterobacteriaceae	0.175789	19	FEC	46	0_3	no	no	no
f__Enterobacteriaceae	0	19	HA	46	0_3	no	no	no
f__Enterobacteriaceae	0	21	AP	47	0_3	no	no	no
f__Enterobacteriaceae	0	21	CH	47	0_3	no	no	no
f__Enterobacteriaceae	0.0553054	21	FEC	47	0_3	no	no	no
f__Enterobacteriaceae	0	21	HA	47	0_3	no	no	no
f__Enterobacteriaceae	0	23	AP	68	0_3	yes	no	no
f__Enterobacteriaceae	0	23	CH	68	0_3	yes	no	no
f__Enterobacteriaceae	0.176471	23	FEC	68	0_3	yes	no	no
f__Enterobacteriaceae	0	23	HA	68	0_3	yes	no	no
f__Enterobacteriaceae	0	24	AP	13	0_3	yes	no	yes
f__Enterobacteriaceae	0	24	CH	13	0_3	yes	no	yes
f__Enterobacteriaceae	0	24	HA	13	0_3	yes	no	yes
f__Enterobacteriaceae	0	25	AP	184	6+	yes	no	yes
f__Enterobacteriaceae	0	25	CH	184	6+	yes	no	yes
f__Enterobacteriaceae	0	25	HA	184	6+	yes	no	yes
f__Enterobacteriaceae	0	26	AP	43	0_3	yes	no	yes
f__Enterobacteriaceae	0	26	CH	43	0_3	yes	no	yes
f__Enterobacteriaceae	0.0396481	26	FEC	43	0_3	yes	no	yes
f__Enterobacteriaceae	0	26	HA	43	0_3	yes	no	yes
f__Enterobacteriaceae	0	27	AP	187	6+	no	no	no
f__Enterobacteriaceae	0	27	CH	187	6+	no	no	no
f__Enterobacteriaceae	0.0906044	27	FEC	187	6+	no	no	no
f__Enterobacteriaceae	0	27	HA	187	6+	no	no	no
f__Enterobacteriaceae	0	28	AP	187	6+	yes	no	yes
f__Enterobacteriaceae	0	28	CH	187	6+	yes	no	yes
f__Enterobacteriaceae	0.010014	28	FEC	187	6+	yes	no	yes
f__Enterobacteriaceae	0.00145917	28	HA	187	6+	yes	no	yes
f__Enterobacteriaceae	0	29	AP	191	6+	yes	no	no
f__Enterobacteriaceae	0	29	CH	191	6+	yes	no	no
f__Enterobacteriaceae	0.0239977	29	FEC	191	6+	yes	no	no
f__Enterobacteriaceae	0	29	HA	191	6+	yes	no	no
f__Enterobacteriaceae	0	30	AP	155	3_6	no	yes	yes
f__Enterobacteriaceae	0	30	CH	155	3_6	no	yes	yes
f__Enterobacteriaceae	0	30	HA	155	3_6	no	yes	yes
f__Enterobacteriaceae	0	31	AP	180	3_6	yes	yes	no
f__Enterobacteriaceae	0	31	CH	180	3_6	yes	yes	no
f__Enterobacteriaceae	0	31	HA	180	3_6	yes	yes	no
f__Enterobacteriaceae	0	32	AP	169	3_6	yes	yes	no
f__Enterobacteriaceae	0	32	CH	169	3_6	yes	yes	no
f__Enterobacteriaceae	0.000904159	32	HA	169	3_6	yes	yes	no
f__Enterobacteriaceae	0	33	AP	79	0_3	yes	yes	no
f__Enterobacteriaceae	0	33	CH	79	0_3	yes	yes	no
f__Enterobacteriaceae	0.0218681	33	FEC	79	0_3	yes	yes	no
f__Enterobacteriaceae	0	33	HA	79	0_3	yes	yes	no
f__Enterobacteriaceae	0	34	AP	33	0_3	no	yes	no
f__Enterobacteriaceae	0	34	CH	33	0_3	no	yes	no
f__Enterobacteriaceae	0.00166683	34	HA	33	0_3	no	yes	no
f__Enterobacteriaceae	0	35	AP	79	0_3	yes	no	yes
f__Enterobacteriaceae	0.000246381	35	CH	79	0_3	yes	no	yes
f__Enterobacteriaceae	0.0946066	35	FEC	79	0_3	yes	no	yes
f__Enterobacteriaceae	0	35	HA	79	0_3	yes	no	yes
f__Enterobacteriaceae	0	36	AP	59	0_3	yes	yes	yes
f__Enterobacteriaceae	0	36	CH	59	0_3	yes	yes	yes
f__Enterobacteriaceae	0.79675	36	FEC	59	0_3	yes	yes	yes
f__Enterobacteriaceae	0.00426869	36	HA	59	0_3	yes	yes	yes
f__Enterobacteriaceae	0	37	AP	128	3_6	no	yes	no
f__Enterobacteriaceae	0	37	CH	128	3_6	no	yes	no
f__Enterobacteriaceae	0.239567	37	FEC	128	3_6	no	yes	no
f__Enterobacteriaceae	0	37	HA	128	3_6	no	yes	no
f__Enterobacteriaceae	0	38	AP	120	3_6	yes	no	no
f__Enterobacteriaceae	0	38	CH	120	3_6	yes	no	no
f__Enterobacteriaceae	0	38	FEC	120	3_6	yes	no	no
f__Enterobacteriaceae	0	38	HA	120	3_6	yes	no	no
f__Enterobacteriaceae	0	39	AP	175	3_6	yes	no	yes
f__Enterobacteriaceae	0	39	CH	175	3_6	yes	no	yes
f__Enterobacteriaceae	0	39	HA	175	3_6	yes	no	yes
f__Enterobacteriaceae	0	40	AP	168	3_6	yes	no	yes
f__Enterobacteriaceae	0	40	CH	168	3_6	yes	no	yes
f__Enterobacteriaceae	0	40	HA	168	3_6	yes	no	yes
f__Enterobacteriaceae	0	41	AP	121	3_6	yes	no	no
f__Enterobacteriaceae	0	41	CH	121	3_6	yes	no	no
f__Enterobacteriaceae	0	41	HA	121	3_6	yes	no	no
f__Enterobacteriaceae	0	42	AP	212	6+	yes	no	no
f__Enterobacteriaceae	0	42	CH	212	6+	yes	no	no
f__Enterobacteriaceae	0	42	HA	212	6+	yes	no	no
f__Enterobacteriaceae	0	43	AP	72	0_3	yes	yes	yes
f__Enterobacteriaceae	0	43	CH	72	0_3	yes	yes	yes
f__Enterobacteriaceae	0.00178777	43	HA	72	0_3	yes	yes	yes
f__Enterobacteriaceae	0	44	AP	80	0_3	yes	no	yes
f__Enterobacteriaceae	0.000502837	44	CH	80	0_3	yes	no	yes
f__Enterobacteriaceae	0	44	HA	80	0_3	yes	no	yes
f__Enterobacteriaceae	0	45	AP	172	3_6	yes	no	no
f__Enterobacteriaceae	0	45	CH	17	0_3	yes	no	no
f__Enterobacteriaceae	0.0370525	45	FEC	172	3_6	yes	no	no
f__Enterobacteriaceae	0	45	HA	172	3_6	yes	no	no
f__Enterobacteriaceae	0	46	AP	175	3_6	yes	no	no
f__Enterobacteriaceae	0	46	CH	175	3_6	yes	no	no
f__Enterobacteriaceae	0	46	HA	175	3_6	yes	no	no
f__Enterobacteriaceae	0	47	AP	62	0_3	yes	yes	no
f__Enterobacteriaceae	0	47	CH	62	0_3	yes	yes	no
f__Enterobacteriaceae	0	47	HA	62	0_3	yes	yes	no
f__Enterobacteriaceae	0	48	AP	28	0_3	no	no	yes
f__Enterobacteriaceae	0	48	CH	28	0_3	no	no	yes
f__Enterobacteriaceae	0.829764	48	FEC	28	0_3	no	no	yes
f__Enterobacteriaceae	0	48	HA	28	0_3	no	no	yes
f__Enterobacteriaceae	0	49	AP	142	3_6	yes	no	no
f__Enterobacteriaceae	0	49	CH	142	3_6	yes	no	no
f__Enterobacteriaceae	0	49	HA	142	3_6	yes	no	no
f__Enterobacteriaceae	0	50	AP	52	0_3	yes	no	yes
f__Enterobacteriaceae	0	50	CH	52	0_3	yes	no	yes
f__Enterobacteriaceae	0	50	HA	52	0_3	yes	no	yes
f__Enterobacteriaceae	0.00233963	52	AP	48	0_3	yes	no	yes
f__Enterobacteriaceae	0	52	CH	48	0_3	yes	no	yes
f__Enterobacteriaceae	0	52	HA	48	0_3	yes	no	yes
f__Enterobacteriaceae	0	30b	AP	155	3_6	no	yes	yes
f__Enterobacteriaceae	0	30b	CH	155	3_6	no	yes	yes
f__Enterobacteriaceae	0	30b	HA	155	3_6	no	yes	yes
f__Erwiniaceae	0	1	AP	49	0_3	no	yes	no
f__Erwiniaceae	0	1	CH	49	0_3	no	yes	no
f__Erwiniaceae	0	1	FEC	49	0_3	no	yes	no
f__Erwiniaceae	0	1	HA	49	0_3	no	yes	no
f__Erwiniaceae	0	2	AP	49	0_3	yes	no	no
f__Erwiniaceae	0	2	CH	49	0_3	yes	no	no
f__Erwiniaceae	0	2	FEC	49	0_3	yes	no	no
f__Erwiniaceae	0	2	HA	49	0_3	yes	no	no
f__Erwiniaceae	0	5	AP	41	0_3	yes	no	no
f__Erwiniaceae	0	5	CH	41	0_3	yes	no	no
f__Erwiniaceae	0	5	FEC	41	0_3	yes	no	no
f__Erwiniaceae	0	5	HA	41	0_3	yes	no	no
f__Erwiniaceae	0	6	AP	44	0_3	yes	yes	no
f__Erwiniaceae	0	6	CH	44	0_3	yes	yes	no
f__Erwiniaceae	0	6	FEC	44	0_3	yes	yes	no
f__Erwiniaceae	0	6	HA	44	0_3	yes	yes	no
f__Erwiniaceae	0	8	AP	40	0_3	yes	no	no
f__Erwiniaceae	0	8	CH	40	0_3	yes	no	no
f__Erwiniaceae	0	8	FEC	40	0_3	yes	no	no
f__Erwiniaceae	0	8	HA	40	0_3	yes	no	no
f__Erwiniaceae	0	9	AP	35	0_3	yes	no	no
f__Erwiniaceae	0	9	CH	35	0_3	yes	no	no
f__Erwiniaceae	0	9	FEC	35	0_3	yes	no	no
f__Erwiniaceae	0	9	HA	35	0_3	yes	no	no
f__Erwiniaceae	0	10	AP	46	0_3	yes	no	no
f__Erwiniaceae	0	10	CH	46	0_3	yes	no	no
f__Erwiniaceae	0	10	FEC	46	0_3	yes	no	no
f__Erwiniaceae	0	10	HA	46	0_3	yes	no	no
f__Erwiniaceae	0	11	AP	47	0_3	yes	yes	yes
f__Erwiniaceae	0	11	CH	47	0_3	yes	yes	yes
f__Erwiniaceae	0	11	FEC	47	0_3	yes	yes	yes
f__Erwiniaceae	0	11	HA	47	0_3	yes	yes	yes
f__Erwiniaceae	0	13	AP	158	3_6	yes	no	no
f__Erwiniaceae	0	13	CH	158	3_6	yes	no	no
f__Erwiniaceae	0	13	FEC	158	3_6	yes	no	no
f__Erwiniaceae	0	13	HA	158	3_6	yes	no	no
f__Erwiniaceae	0	14	AP	51	0_3	yes	no	no
f__Erwiniaceae	0	14	CH	51	0_3	yes	no	no
f__Erwiniaceae	0	14	FEC	51	0_3	yes	no	no
f__Erwiniaceae	0	14	HA	51	0_3	yes	no	no
f__Erwiniaceae	0	16	AP	36	0_3	no	no	no
f__Erwiniaceae	0	16	CH	36	0_3	no	no	no
f__Erwiniaceae	0	16	FEC	36	0_3	no	no	no
f__Erwiniaceae	0	16	HA	36	0_3	no	no	no
f__Erwiniaceae	0	17	AP	44	0_3	yes	no	yes
f__Erwiniaceae	0	17	CH	44	0_3	yes	no	yes
f__Erwiniaceae	0	17	HA	44	0_3	yes	no	yes
f__Erwiniaceae	0	18	AP	44	0_3	yes	yes	no
f__Erwiniaceae	0	18	CH	44	0_3	yes	yes	no
f__Erwiniaceae	0	18	HA	44	0_3	yes	yes	no
f__Erwiniaceae	0	19	AP	46	0_3	no	no	no
f__Erwiniaceae	0	19	CH	46	0_3	no	no	no
f__Erwiniaceae	0	19	FEC	46	0_3	no	no	no
f__Erwiniaceae	0	19	HA	46	0_3	no	no	no
f__Erwiniaceae	0	21	AP	47	0_3	no	no	no
f__Erwiniaceae	0	21	CH	47	0_3	no	no	no
f__Erwiniaceae	0	21	FEC	47	0_3	no	no	no
f__Erwiniaceae	0	21	HA	47	0_3	no	no	no
f__Erwiniaceae	0	23	AP	68	0_3	yes	no	no
f__Erwiniaceae	0	23	CH	68	0_3	yes	no	no
f__Erwiniaceae	0	23	FEC	68	0_3	yes	no	no
f__Erwiniaceae	0	23	HA	68	0_3	yes	no	no
f__Erwiniaceae	0	24	AP	13	0_3	yes	no	yes
f__Erwiniaceae	0	24	CH	13	0_3	yes	no	yes
f__Erwiniaceae	0	24	HA	13	0_3	yes	no	yes
f__Erwiniaceae	0	25	AP	184	6+	yes	no	yes
f__Erwiniaceae	0	25	CH	184	6+	yes	no	yes
f__Erwiniaceae	0	25	HA	184	6+	yes	no	yes
f__Erwiniaceae	0	26	AP	43	0_3	yes	no	yes
f__Erwiniaceae	0	26	CH	43	0_3	yes	no	yes
f__Erwiniaceae	0	26	FEC	43	0_3	yes	no	yes
f__Erwiniaceae	0	26	HA	43	0_3	yes	no	yes
f__Erwiniaceae	0	27	AP	187	6+	no	no	no
f__Erwiniaceae	0	27	CH	187	6+	no	no	no
f__Erwiniaceae	0	27	FEC	187	6+	no	no	no
f__Erwiniaceae	0	27	HA	187	6+	no	no	no
f__Erwiniaceae	0	28	AP	187	6+	yes	no	yes
f__Erwiniaceae	0	28	CH	187	6+	yes	no	yes
f__Erwiniaceae	0	28	FEC	187	6+	yes	no	yes
f__Erwiniaceae	0	28	HA	187	6+	yes	no	yes
f__Erwiniaceae	0	29	AP	191	6+	yes	no	no
f__Erwiniaceae	0	29	CH	191	6+	yes	no	no
f__Erwiniaceae	0	29	FEC	191	6+	yes	no	no
f__Erwiniaceae	0	29	HA	191	6+	yes	no	no
f__Erwiniaceae	0	30	AP	155	3_6	no	yes	yes
f__Erwiniaceae	0	30	CH	155	3_6	no	yes	yes
f__Erwiniaceae	0	30	HA	155	3_6	no	yes	yes
f__Erwiniaceae	0	31	AP	180	3_6	yes	yes	no
f__Erwiniaceae	0	31	CH	180	3_6	yes	yes	no
f__Erwiniaceae	0	31	HA	180	3_6	yes	yes	no
f__Erwiniaceae	0	32	AP	169	3_6	yes	yes	no
f__Erwiniaceae	0	32	CH	169	3_6	yes	yes	no
f__Erwiniaceae	0	32	HA	169	3_6	yes	yes	no
f__Erwiniaceae	0	33	AP	79	0_3	yes	yes	no
f__Erwiniaceae	0	33	CH	79	0_3	yes	yes	no
f__Erwiniaceae	0	33	FEC	79	0_3	yes	yes	no
f__Erwiniaceae	0	33	HA	79	0_3	yes	yes	no
f__Erwiniaceae	0	34	AP	33	0_3	no	yes	no
f__Erwiniaceae	0	34	CH	33	0_3	no	yes	no
f__Erwiniaceae	0	34	HA	33	0_3	no	yes	no
f__Erwiniaceae	0	35	AP	79	0_3	yes	no	yes
f__Erwiniaceae	0	35	CH	79	0_3	yes	no	yes
f__Erwiniaceae	0	35	FEC	79	0_3	yes	no	yes
f__Erwiniaceae	0	35	HA	79	0_3	yes	no	yes
f__Erwiniaceae	0	36	AP	59	0_3	yes	yes	yes
f__Erwiniaceae	0	36	CH	59	0_3	yes	yes	yes
f__Erwiniaceae	0	36	FEC	59	0_3	yes	yes	yes
f__Erwiniaceae	0	36	HA	59	0_3	yes	yes	yes
f__Erwiniaceae	0	37	AP	128	3_6	no	yes	no
f__Erwiniaceae	0	37	CH	128	3_6	no	yes	no
f__Erwiniaceae	0	37	FEC	128	3_6	no	yes	no
f__Erwiniaceae	0	37	HA	128	3_6	no	yes	no
f__Erwiniaceae	0	38	AP	120	3_6	yes	no	no
f__Erwiniaceae	0	38	CH	120	3_6	yes	no	no
f__Erwiniaceae	0	38	FEC	120	3_6	yes	no	no
f__Erwiniaceae	0	38	HA	120	3_6	yes	no	no
f__Erwiniaceae	0	39	AP	175	3_6	yes	no	yes
f__Erwiniaceae	0	39	CH	175	3_6	yes	no	yes
f__Erwiniaceae	0	39	HA	175	3_6	yes	no	yes
f__Erwiniaceae	0	40	AP	168	3_6	yes	no	yes
f__Erwiniaceae	0	40	CH	168	3_6	yes	no	yes
f__Erwiniaceae	0	40	HA	168	3_6	yes	no	yes
f__Erwiniaceae	0	41	AP	121	3_6	yes	no	no
f__Erwiniaceae	0	41	CH	121	3_6	yes	no	no
f__Erwiniaceae	0	41	HA	121	3_6	yes	no	no
f__Erwiniaceae	0	42	AP	212	6+	yes	no	no
f__Erwiniaceae	0	42	CH	212	6+	yes	no	no
f__Erwiniaceae	0	42	HA	212	6+	yes	no	no
f__Erwiniaceae	0	43	AP	72	0_3	yes	yes	yes
f__Erwiniaceae	0	43	CH	72	0_3	yes	yes	yes
f__Erwiniaceae	0	43	HA	72	0_3	yes	yes	yes
f__Erwiniaceae	0	44	AP	80	0_3	yes	no	yes
f__Erwiniaceae	0	44	CH	80	0_3	yes	no	yes
f__Erwiniaceae	0	44	HA	80	0_3	yes	no	yes
f__Erwiniaceae	0	45	AP	172	3_6	yes	no	no
f__Erwiniaceae	0	45	CH	17	0_3	yes	no	no
f__Erwiniaceae	0	45	FEC	172	3_6	yes	no	no
f__Erwiniaceae	0	45	HA	172	3_6	yes	no	no
f__Erwiniaceae	0.282105	46	AP	175	3_6	yes	no	no
f__Erwiniaceae	0.00431377	46	CH	175	3_6	yes	no	no
f__Erwiniaceae	0.00733816	46	HA	175	3_6	yes	no	no
f__Erwiniaceae	0	47	AP	62	0_3	yes	yes	no
f__Erwiniaceae	0	47	CH	62	0_3	yes	yes	no
f__Erwiniaceae	0	47	HA	62	0_3	yes	yes	no
f__Erwiniaceae	0.00183837	48	AP	28	0_3	no	no	yes
f__Erwiniaceae	0.079351	48	CH	28	0_3	no	no	yes
f__Erwiniaceae	0	48	FEC	28	0_3	no	no	yes
f__Erwiniaceae	0.0205577	48	HA	28	0_3	no	no	yes
f__Erwiniaceae	0.00320598	49	AP	142	3_6	yes	no	no
f__Erwiniaceae	0.0268376	49	CH	142	3_6	yes	no	no
f__Erwiniaceae	0.00324963	49	HA	142	3_6	yes	no	no
f__Erwiniaceae	0	50	AP	52	0_3	yes	no	yes
f__Erwiniaceae	0	50	CH	52	0_3	yes	no	yes
f__Erwiniaceae	0	50	HA	52	0_3	yes	no	yes
f__Erwiniaceae	0	52	AP	48	0_3	yes	no	yes
f__Erwiniaceae	0	52	CH	48	0_3	yes	no	yes
f__Erwiniaceae	0	52	HA	48	0_3	yes	no	yes
f__Erwiniaceae	0	30b	AP	155	3_6	no	yes	yes
f__Erwiniaceae	0	30b	CH	155	3_6	no	yes	yes
f__Erwiniaceae	0	30b	HA	155	3_6	no	yes	yes
f__Erysipelatoclostridiaceae	0	1	AP	49	0_3	no	yes	no
f__Erysipelatoclostridiaceae	0	1	CH	49	0_3	no	yes	no
f__Erysipelatoclostridiaceae	0	1	FEC	49	0_3	no	yes	no
f__Erysipelatoclostridiaceae	0	1	HA	49	0_3	no	yes	no
f__Erysipelatoclostridiaceae	0	2	AP	49	0_3	yes	no	no
f__Erysipelatoclostridiaceae	0	2	CH	49	0_3	yes	no	no
f__Erysipelatoclostridiaceae	0	2	FEC	49	0_3	yes	no	no
f__Erysipelatoclostridiaceae	0	2	HA	49	0_3	yes	no	no
f__Erysipelatoclostridiaceae	0	5	AP	41	0_3	yes	no	no
f__Erysipelatoclostridiaceae	0	5	CH	41	0_3	yes	no	no
f__Erysipelatoclostridiaceae	0	5	FEC	41	0_3	yes	no	no
f__Erysipelatoclostridiaceae	0	5	HA	41	0_3	yes	no	no
f__Erysipelatoclostridiaceae	0	6	AP	44	0_3	yes	yes	no
f__Erysipelatoclostridiaceae	0	6	CH	44	0_3	yes	yes	no
f__Erysipelatoclostridiaceae	0	6	FEC	44	0_3	yes	yes	no
f__Erysipelatoclostridiaceae	0	6	HA	44	0_3	yes	yes	no
f__Erysipelatoclostridiaceae	0	8	AP	40	0_3	yes	no	no
f__Erysipelatoclostridiaceae	0	8	CH	40	0_3	yes	no	no
f__Erysipelatoclostridiaceae	0	8	FEC	40	0_3	yes	no	no
f__Erysipelatoclostridiaceae	0	8	HA	40	0_3	yes	no	no
f__Erysipelatoclostridiaceae	0	9	AP	35	0_3	yes	no	no
f__Erysipelatoclostridiaceae	0	9	CH	35	0_3	yes	no	no
f__Erysipelatoclostridiaceae	0	9	FEC	35	0_3	yes	no	no
f__Erysipelatoclostridiaceae	0	9	HA	35	0_3	yes	no	no
f__Erysipelatoclostridiaceae	0	10	AP	46	0_3	yes	no	no
f__Erysipelatoclostridiaceae	0	10	CH	46	0_3	yes	no	no
f__Erysipelatoclostridiaceae	0	10	FEC	46	0_3	yes	no	no
f__Erysipelatoclostridiaceae	0	10	HA	46	0_3	yes	no	no
f__Erysipelatoclostridiaceae	0	11	AP	47	0_3	yes	yes	yes
f__Erysipelatoclostridiaceae	0	11	CH	47	0_3	yes	yes	yes
f__Erysipelatoclostridiaceae	0	11	FEC	47	0_3	yes	yes	yes
f__Erysipelatoclostridiaceae	0	11	HA	47	0_3	yes	yes	yes
f__Erysipelatoclostridiaceae	0	13	AP	158	3_6	yes	no	no
f__Erysipelatoclostridiaceae	0	13	CH	158	3_6	yes	no	no
f__Erysipelatoclostridiaceae	0	13	FEC	158	3_6	yes	no	no
f__Erysipelatoclostridiaceae	0	13	HA	158	3_6	yes	no	no
f__Erysipelatoclostridiaceae	0	14	AP	51	0_3	yes	no	no
f__Erysipelatoclostridiaceae	0	14	CH	51	0_3	yes	no	no
f__Erysipelatoclostridiaceae	0	14	FEC	51	0_3	yes	no	no
f__Erysipelatoclostridiaceae	0	14	HA	51	0_3	yes	no	no
f__Erysipelatoclostridiaceae	0	16	AP	36	0_3	no	no	no
f__Erysipelatoclostridiaceae	0	16	CH	36	0_3	no	no	no
f__Erysipelatoclostridiaceae	0.00394077	16	FEC	36	0_3	no	no	no
f__Erysipelatoclostridiaceae	0	16	HA	36	0_3	no	no	no
f__Erysipelatoclostridiaceae	0	17	AP	44	0_3	yes	no	yes
f__Erysipelatoclostridiaceae	0	17	CH	44	0_3	yes	no	yes
f__Erysipelatoclostridiaceae	0	17	HA	44	0_3	yes	no	yes
f__Erysipelatoclostridiaceae	0	18	AP	44	0_3	yes	yes	no
f__Erysipelatoclostridiaceae	0	18	CH	44	0_3	yes	yes	no
f__Erysipelatoclostridiaceae	0	18	HA	44	0_3	yes	yes	no
f__Erysipelatoclostridiaceae	0	19	AP	46	0_3	no	no	no
f__Erysipelatoclostridiaceae	0	19	CH	46	0_3	no	no	no
f__Erysipelatoclostridiaceae	0	19	FEC	46	0_3	no	no	no
f__Erysipelatoclostridiaceae	0	19	HA	46	0_3	no	no	no
f__Erysipelatoclostridiaceae	0.00365987	21	AP	47	0_3	no	no	no
f__Erysipelatoclostridiaceae	0	21	CH	47	0_3	no	no	no
f__Erysipelatoclostridiaceae	0.754819	21	FEC	47	0_3	no	no	no
f__Erysipelatoclostridiaceae	0.00785133	21	HA	47	0_3	no	no	no
f__Erysipelatoclostridiaceae	0	23	AP	68	0_3	yes	no	no
f__Erysipelatoclostridiaceae	0	23	CH	68	0_3	yes	no	no
f__Erysipelatoclostridiaceae	0	23	FEC	68	0_3	yes	no	no
f__Erysipelatoclostridiaceae	0	23	HA	68	0_3	yes	no	no
f__Erysipelatoclostridiaceae	0	24	AP	13	0_3	yes	no	yes
f__Erysipelatoclostridiaceae	0	24	CH	13	0_3	yes	no	yes
f__Erysipelatoclostridiaceae	0.00122938	24	HA	13	0_3	yes	no	yes
f__Erysipelatoclostridiaceae	0	25	AP	184	6+	yes	no	yes
f__Erysipelatoclostridiaceae	0	25	CH	184	6+	yes	no	yes
f__Erysipelatoclostridiaceae	0	25	HA	184	6+	yes	no	yes
f__Erysipelatoclostridiaceae	0	26	AP	43	0_3	yes	no	yes
f__Erysipelatoclostridiaceae	0	26	CH	43	0_3	yes	no	yes
f__Erysipelatoclostridiaceae	0	26	FEC	43	0_3	yes	no	yes
f__Erysipelatoclostridiaceae	0	26	HA	43	0_3	yes	no	yes
f__Erysipelatoclostridiaceae	0	27	AP	187	6+	no	no	no
f__Erysipelatoclostridiaceae	0	27	CH	187	6+	no	no	no
f__Erysipelatoclostridiaceae	0	27	FEC	187	6+	no	no	no
f__Erysipelatoclostridiaceae	0	27	HA	187	6+	no	no	no
f__Erysipelatoclostridiaceae	0	28	AP	187	6+	yes	no	yes
f__Erysipelatoclostridiaceae	0	28	CH	187	6+	yes	no	yes
f__Erysipelatoclostridiaceae	0	28	FEC	187	6+	yes	no	yes
f__Erysipelatoclostridiaceae	0	28	HA	187	6+	yes	no	yes
f__Erysipelatoclostridiaceae	0	29	AP	191	6+	yes	no	no
f__Erysipelatoclostridiaceae	0	29	CH	191	6+	yes	no	no
f__Erysipelatoclostridiaceae	0.81914	29	FEC	191	6+	yes	no	no
f__Erysipelatoclostridiaceae	0	29	HA	191	6+	yes	no	no
f__Erysipelatoclostridiaceae	0	30	AP	155	3_6	no	yes	yes
f__Erysipelatoclostridiaceae	0	30	CH	155	3_6	no	yes	yes
f__Erysipelatoclostridiaceae	0	30	HA	155	3_6	no	yes	yes
f__Erysipelatoclostridiaceae	0	31	AP	180	3_6	yes	yes	no
f__Erysipelatoclostridiaceae	0	31	CH	180	3_6	yes	yes	no
f__Erysipelatoclostridiaceae	0	31	HA	180	3_6	yes	yes	no
f__Erysipelatoclostridiaceae	0	32	AP	169	3_6	yes	yes	no
f__Erysipelatoclostridiaceae	0	32	CH	169	3_6	yes	yes	no
f__Erysipelatoclostridiaceae	0	32	HA	169	3_6	yes	yes	no
f__Erysipelatoclostridiaceae	0	33	AP	79	0_3	yes	yes	no
f__Erysipelatoclostridiaceae	0	33	CH	79	0_3	yes	yes	no
f__Erysipelatoclostridiaceae	0	33	FEC	79	0_3	yes	yes	no
f__Erysipelatoclostridiaceae	0	33	HA	79	0_3	yes	yes	no
f__Erysipelatoclostridiaceae	0	34	AP	33	0_3	no	yes	no
f__Erysipelatoclostridiaceae	0	34	CH	33	0_3	no	yes	no
f__Erysipelatoclostridiaceae	0	34	HA	33	0_3	no	yes	no
f__Erysipelatoclostridiaceae	0	35	AP	79	0_3	yes	no	yes
f__Erysipelatoclostridiaceae	0	35	CH	79	0_3	yes	no	yes
f__Erysipelatoclostridiaceae	0	35	FEC	79	0_3	yes	no	yes
f__Erysipelatoclostridiaceae	0	35	HA	79	0_3	yes	no	yes
f__Erysipelatoclostridiaceae	0	36	AP	59	0_3	yes	yes	yes
f__Erysipelatoclostridiaceae	0	36	CH	59	0_3	yes	yes	yes
f__Erysipelatoclostridiaceae	0	36	FEC	59	0_3	yes	yes	yes
f__Erysipelatoclostridiaceae	0	36	HA	59	0_3	yes	yes	yes
f__Erysipelatoclostridiaceae	0	37	AP	128	3_6	no	yes	no
f__Erysipelatoclostridiaceae	0.000355492	37	CH	128	3_6	no	yes	no
f__Erysipelatoclostridiaceae	0.150354	37	FEC	128	3_6	no	yes	no
f__Erysipelatoclostridiaceae	0	37	HA	128	3_6	no	yes	no
f__Erysipelatoclostridiaceae	0	38	AP	120	3_6	yes	no	no
f__Erysipelatoclostridiaceae	0	38	CH	120	3_6	yes	no	no
f__Erysipelatoclostridiaceae	0	38	FEC	120	3_6	yes	no	no
f__Erysipelatoclostridiaceae	0	38	HA	120	3_6	yes	no	no
f__Erysipelatoclostridiaceae	0	39	AP	175	3_6	yes	no	yes
f__Erysipelatoclostridiaceae	0	39	CH	175	3_6	yes	no	yes
f__Erysipelatoclostridiaceae	0.000717424	39	HA	175	3_6	yes	no	yes
f__Erysipelatoclostridiaceae	0	40	AP	168	3_6	yes	no	yes
f__Erysipelatoclostridiaceae	0	40	CH	168	3_6	yes	no	yes
f__Erysipelatoclostridiaceae	0	40	HA	168	3_6	yes	no	yes
f__Erysipelatoclostridiaceae	0	41	AP	121	3_6	yes	no	no
f__Erysipelatoclostridiaceae	0	41	CH	121	3_6	yes	no	no
f__Erysipelatoclostridiaceae	0	41	HA	121	3_6	yes	no	no
f__Erysipelatoclostridiaceae	0	42	AP	212	6+	yes	no	no
f__Erysipelatoclostridiaceae	0	42	CH	212	6+	yes	no	no
f__Erysipelatoclostridiaceae	0	42	HA	212	6+	yes	no	no
f__Erysipelatoclostridiaceae	0	43	AP	72	0_3	yes	yes	yes
f__Erysipelatoclostridiaceae	0	43	CH	72	0_3	yes	yes	yes
f__Erysipelatoclostridiaceae	0	43	HA	72	0_3	yes	yes	yes
f__Erysipelatoclostridiaceae	0	44	AP	80	0_3	yes	no	yes
f__Erysipelatoclostridiaceae	0	44	CH	80	0_3	yes	no	yes
f__Erysipelatoclostridiaceae	0	44	HA	80	0_3	yes	no	yes
f__Erysipelatoclostridiaceae	0	45	AP	172	3_6	yes	no	no
f__Erysipelatoclostridiaceae	0	45	CH	17	0_3	yes	no	no
f__Erysipelatoclostridiaceae	0	45	FEC	172	3_6	yes	no	no
f__Erysipelatoclostridiaceae	0	45	HA	172	3_6	yes	no	no
f__Erysipelatoclostridiaceae	0	46	AP	175	3_6	yes	no	no
f__Erysipelatoclostridiaceae	0	46	CH	175	3_6	yes	no	no
f__Erysipelatoclostridiaceae	0	46	HA	175	3_6	yes	no	no
f__Erysipelatoclostridiaceae	0	47	AP	62	0_3	yes	yes	no
f__Erysipelatoclostridiaceae	0	47	CH	62	0_3	yes	yes	no
f__Erysipelatoclostridiaceae	0	47	HA	62	0_3	yes	yes	no
f__Erysipelatoclostridiaceae	0	48	AP	28	0_3	no	no	yes
f__Erysipelatoclostridiaceae	0	48	CH	28	0_3	no	no	yes
f__Erysipelatoclostridiaceae	0	48	FEC	28	0_3	no	no	yes
f__Erysipelatoclostridiaceae	0	48	HA	28	0_3	no	no	yes
f__Erysipelatoclostridiaceae	0	49	AP	142	3_6	yes	no	no
f__Erysipelatoclostridiaceae	0	49	CH	142	3_6	yes	no	no
f__Erysipelatoclostridiaceae	0	49	HA	142	3_6	yes	no	no
f__Erysipelatoclostridiaceae	0	50	AP	52	0_3	yes	no	yes
f__Erysipelatoclostridiaceae	0	50	CH	52	0_3	yes	no	yes
f__Erysipelatoclostridiaceae	0	50	HA	52	0_3	yes	no	yes
f__Erysipelatoclostridiaceae	0	52	AP	48	0_3	yes	no	yes
f__Erysipelatoclostridiaceae	0	52	CH	48	0_3	yes	no	yes
f__Erysipelatoclostridiaceae	0	52	HA	48	0_3	yes	no	yes
f__Erysipelatoclostridiaceae	0	30b	AP	155	3_6	no	yes	yes
f__Erysipelatoclostridiaceae	0.000406215	30b	CH	155	3_6	no	yes	yes
f__Erysipelatoclostridiaceae	0	30b	HA	155	3_6	no	yes	yes
f__Gemellaceae	0	1	AP	49	0_3	no	yes	no
f__Gemellaceae	0.0163598	1	CH	49	0_3	no	yes	no
f__Gemellaceae	0	1	FEC	49	0_3	no	yes	no
f__Gemellaceae	0.00462898	1	HA	49	0_3	no	yes	no
f__Gemellaceae	0	2	AP	49	0_3	yes	no	no
f__Gemellaceae	0.0367901	2	CH	49	0_3	yes	no	no
f__Gemellaceae	0.00228917	2	FEC	49	0_3	yes	no	no
f__Gemellaceae	0	2	HA	49	0_3	yes	no	no
f__Gemellaceae	0	5	AP	41	0_3	yes	no	no
f__Gemellaceae	0.0115813	5	CH	41	0_3	yes	no	no
f__Gemellaceae	0	5	FEC	41	0_3	yes	no	no
f__Gemellaceae	0.000934536	5	HA	41	0_3	yes	no	no
f__Gemellaceae	0	6	AP	44	0_3	yes	yes	no
f__Gemellaceae	0.00240209	6	CH	44	0_3	yes	yes	no
f__Gemellaceae	0	6	FEC	44	0_3	yes	yes	no
f__Gemellaceae	0.00708592	6	HA	44	0_3	yes	yes	no
f__Gemellaceae	0	8	AP	40	0_3	yes	no	no
f__Gemellaceae	0.0532264	8	CH	40	0_3	yes	no	no
f__Gemellaceae	0.00127443	8	FEC	40	0_3	yes	no	no
f__Gemellaceae	0.13859	8	HA	40	0_3	yes	no	no
f__Gemellaceae	0.000133041	9	AP	35	0_3	yes	no	no
f__Gemellaceae	0.0699112	9	CH	35	0_3	yes	no	no
f__Gemellaceae	0	9	FEC	35	0_3	yes	no	no
f__Gemellaceae	0.0811596	9	HA	35	0_3	yes	no	no
f__Gemellaceae	0	10	AP	46	0_3	yes	no	no
f__Gemellaceae	0.0170241	10	CH	46	0_3	yes	no	no
f__Gemellaceae	0	10	FEC	46	0_3	yes	no	no
f__Gemellaceae	0.0129419	10	HA	46	0_3	yes	no	no
f__Gemellaceae	0	11	AP	47	0_3	yes	yes	yes
f__Gemellaceae	0.0482177	11	CH	47	0_3	yes	yes	yes
f__Gemellaceae	0	11	FEC	47	0_3	yes	yes	yes
f__Gemellaceae	0.044551	11	HA	47	0_3	yes	yes	yes
f__Gemellaceae	0	13	AP	158	3_6	yes	no	no
f__Gemellaceae	0.00813678	13	CH	158	3_6	yes	no	no
f__Gemellaceae	0	13	FEC	158	3_6	yes	no	no
f__Gemellaceae	0.00899353	13	HA	158	3_6	yes	no	no
f__Gemellaceae	0	14	AP	51	0_3	yes	no	no
f__Gemellaceae	0	14	CH	51	0_3	yes	no	no
f__Gemellaceae	0	14	FEC	51	0_3	yes	no	no
f__Gemellaceae	0	14	HA	51	0_3	yes	no	no
f__Gemellaceae	0	16	AP	36	0_3	no	no	no
f__Gemellaceae	0.00366852	16	CH	36	0_3	no	no	no
f__Gemellaceae	0	16	FEC	36	0_3	no	no	no
f__Gemellaceae	0	16	HA	36	0_3	no	no	no
f__Gemellaceae	0.000936259	17	AP	44	0_3	yes	no	yes
f__Gemellaceae	0.0517474	17	CH	44	0_3	yes	no	yes
f__Gemellaceae	0.0352929	17	HA	44	0_3	yes	no	yes
f__Gemellaceae	0	18	AP	44	0_3	yes	yes	no
f__Gemellaceae	0	18	CH	44	0_3	yes	yes	no
f__Gemellaceae	0	18	HA	44	0_3	yes	yes	no
f__Gemellaceae	0	19	AP	46	0_3	no	no	no
f__Gemellaceae	0.317129	19	CH	46	0_3	no	no	no
f__Gemellaceae	0	19	FEC	46	0_3	no	no	no
f__Gemellaceae	0.173786	19	HA	46	0_3	no	no	no
f__Gemellaceae	0.000712962	21	AP	47	0_3	no	no	no
f__Gemellaceae	0.0127586	21	CH	47	0_3	no	no	no
f__Gemellaceae	0	21	FEC	47	0_3	no	no	no
f__Gemellaceae	0.0280919	21	HA	47	0_3	no	no	no
f__Gemellaceae	0.00225564	23	AP	68	0_3	yes	no	no
f__Gemellaceae	0.215656	23	CH	68	0_3	yes	no	no
f__Gemellaceae	0	23	FEC	68	0_3	yes	no	no
f__Gemellaceae	0.298017	23	HA	68	0_3	yes	no	no
f__Gemellaceae	0	24	AP	13	0_3	yes	no	yes
f__Gemellaceae	0.0083439	24	CH	13	0_3	yes	no	yes
f__Gemellaceae	0.0177289	24	HA	13	0_3	yes	no	yes
f__Gemellaceae	0.00270728	25	AP	184	6+	yes	no	yes
f__Gemellaceae	0.0653356	25	CH	184	6+	yes	no	yes
f__Gemellaceae	0.0296145	25	HA	184	6+	yes	no	yes
f__Gemellaceae	0.00125006	26	AP	43	0_3	yes	no	yes
f__Gemellaceae	0.023963	26	CH	43	0_3	yes	no	yes
f__Gemellaceae	0	26	FEC	43	0_3	yes	no	yes
f__Gemellaceae	0.00606126	26	HA	43	0_3	yes	no	yes
f__Gemellaceae	0.000268759	27	AP	187	6+	no	no	no
f__Gemellaceae	0.0317598	27	CH	187	6+	no	no	no
f__Gemellaceae	0	27	FEC	187	6+	no	no	no
f__Gemellaceae	0.0133356	27	HA	187	6+	no	no	no
f__Gemellaceae	0	28	AP	187	6+	yes	no	yes
f__Gemellaceae	0.0149202	28	CH	187	6+	yes	no	yes
f__Gemellaceae	0	28	FEC	187	6+	yes	no	yes
f__Gemellaceae	0.00980564	28	HA	187	6+	yes	no	yes
f__Gemellaceae	0.00313547	29	AP	191	6+	yes	no	no
f__Gemellaceae	0.0142274	29	CH	191	6+	yes	no	no
f__Gemellaceae	0	29	FEC	191	6+	yes	no	no
f__Gemellaceae	0.018999	29	HA	191	6+	yes	no	no
f__Gemellaceae	0	30	AP	155	3_6	no	yes	yes
f__Gemellaceae	0.0523918	30	CH	155	3_6	no	yes	yes
f__Gemellaceae	0.0561533	30	HA	155	3_6	no	yes	yes
f__Gemellaceae	0.000538261	31	AP	180	3_6	yes	yes	no
f__Gemellaceae	0.0410106	31	CH	180	3_6	yes	yes	no
f__Gemellaceae	0.0512048	31	HA	180	3_6	yes	yes	no
f__Gemellaceae	0.000326371	32	AP	169	3_6	yes	yes	no
f__Gemellaceae	0.0160592	32	CH	169	3_6	yes	yes	no
f__Gemellaceae	0.013006	32	HA	169	3_6	yes	yes	no
f__Gemellaceae	0	33	AP	79	0_3	yes	yes	no
f__Gemellaceae	0.0833822	33	CH	79	0_3	yes	yes	no
f__Gemellaceae	0	33	FEC	79	0_3	yes	yes	no
f__Gemellaceae	0.00451415	33	HA	79	0_3	yes	yes	no
f__Gemellaceae	0	34	AP	33	0_3	no	yes	no
f__Gemellaceae	0.0209398	34	CH	33	0_3	no	yes	no
f__Gemellaceae	0.0236298	34	HA	33	0_3	no	yes	no
f__Gemellaceae	0	35	AP	79	0_3	yes	no	yes
f__Gemellaceae	0.0141669	35	CH	79	0_3	yes	no	yes
f__Gemellaceae	0	35	FEC	79	0_3	yes	no	yes
f__Gemellaceae	0.00891466	35	HA	79	0_3	yes	no	yes
f__Gemellaceae	0	36	AP	59	0_3	yes	yes	yes
f__Gemellaceae	0.0260642	36	CH	59	0_3	yes	yes	yes
f__Gemellaceae	0	36	FEC	59	0_3	yes	yes	yes
f__Gemellaceae	0.126611	36	HA	59	0_3	yes	yes	yes
f__Gemellaceae	0	37	AP	128	3_6	no	yes	no
f__Gemellaceae	0.0339241	37	CH	128	3_6	no	yes	no
f__Gemellaceae	0	37	FEC	128	3_6	no	yes	no
f__Gemellaceae	0	37	HA	128	3_6	no	yes	no
f__Gemellaceae	0.00137755	38	AP	120	3_6	yes	no	no
f__Gemellaceae	0.105011	38	CH	120	3_6	yes	no	no
f__Gemellaceae	0	38	FEC	120	3_6	yes	no	no
f__Gemellaceae	0.0746367	38	HA	120	3_6	yes	no	no
f__Gemellaceae	0	39	AP	175	3_6	yes	no	yes
f__Gemellaceae	0.0742739	39	CH	175	3_6	yes	no	yes
f__Gemellaceae	0.0842974	39	HA	175	3_6	yes	no	yes
f__Gemellaceae	0	40	AP	168	3_6	yes	no	yes
f__Gemellaceae	0.0375626	40	CH	168	3_6	yes	no	yes
f__Gemellaceae	0.0182687	40	HA	168	3_6	yes	no	yes
f__Gemellaceae	0	41	AP	121	3_6	yes	no	no
f__Gemellaceae	0.0140989	41	CH	121	3_6	yes	no	no
f__Gemellaceae	0.00729137	41	HA	121	3_6	yes	no	no
f__Gemellaceae	0.000570085	42	AP	212	6+	yes	no	no
f__Gemellaceae	0.0440605	42	CH	212	6+	yes	no	no
f__Gemellaceae	0.0349358	42	HA	212	6+	yes	no	no
f__Gemellaceae	0.000553905	43	AP	72	0_3	yes	yes	yes
f__Gemellaceae	0.0261192	43	CH	72	0_3	yes	yes	yes
f__Gemellaceae	0.0327544	43	HA	72	0_3	yes	yes	yes
f__Gemellaceae	0	44	AP	80	0_3	yes	no	yes
f__Gemellaceae	0.0321816	44	CH	80	0_3	yes	no	yes
f__Gemellaceae	0.0150124	44	HA	80	0_3	yes	no	yes
f__Gemellaceae	0.00050279	45	AP	172	3_6	yes	no	no
f__Gemellaceae	0.0480755	45	CH	17	0_3	yes	no	no
f__Gemellaceae	0	45	FEC	172	3_6	yes	no	no
f__Gemellaceae	0.0354964	45	HA	172	3_6	yes	no	no
f__Gemellaceae	0.00751954	46	AP	175	3_6	yes	no	no
f__Gemellaceae	0.0462027	46	CH	175	3_6	yes	no	no
f__Gemellaceae	0.0628267	46	HA	175	3_6	yes	no	no
f__Gemellaceae	0	47	AP	62	0_3	yes	yes	no
f__Gemellaceae	0.0271436	47	CH	62	0_3	yes	yes	no
f__Gemellaceae	0.0390792	47	HA	62	0_3	yes	yes	no
f__Gemellaceae	0	48	AP	28	0_3	no	no	yes
f__Gemellaceae	0.0280236	48	CH	28	0_3	no	no	yes
f__Gemellaceae	0	48	FEC	28	0_3	no	no	yes
f__Gemellaceae	0.00492281	48	HA	28	0_3	no	no	yes
f__Gemellaceae	0	49	AP	142	3_6	yes	no	no
f__Gemellaceae	0.12893	49	CH	142	3_6	yes	no	no
f__Gemellaceae	0.0845889	49	HA	142	3_6	yes	no	no
f__Gemellaceae	0	50	AP	52	0_3	yes	no	yes
f__Gemellaceae	0.0100826	50	CH	52	0_3	yes	no	yes
f__Gemellaceae	0.00312524	50	HA	52	0_3	yes	no	yes
f__Gemellaceae	0.00152348	52	AP	48	0_3	yes	no	yes
f__Gemellaceae	0.00318205	52	CH	48	0_3	yes	no	yes
f__Gemellaceae	0.00252776	52	HA	48	0_3	yes	no	yes
f__Gemellaceae	0.000274786	30b	AP	155	3_6	no	yes	yes
f__Gemellaceae	0.0483396	30b	CH	155	3_6	no	yes	yes
f__Gemellaceae	0.0523416	30b	HA	155	3_6	no	yes	yes
f__Neisseriaceae	0	1	AP	49	0_3	no	yes	no
f__Neisseriaceae	0	1	CH	49	0_3	no	yes	no
f__Neisseriaceae	0	1	FEC	49	0_3	no	yes	no
f__Neisseriaceae	0	1	HA	49	0_3	no	yes	no
f__Neisseriaceae	0	2	AP	49	0_3	yes	no	no
f__Neisseriaceae	0.0677347	2	CH	49	0_3	yes	no	no
f__Neisseriaceae	0	2	FEC	49	0_3	yes	no	no
f__Neisseriaceae	0.0536077	2	HA	49	0_3	yes	no	no
f__Neisseriaceae	0	5	AP	41	0_3	yes	no	no
f__Neisseriaceae	0.00642698	5	CH	41	0_3	yes	no	no
f__Neisseriaceae	0	5	FEC	41	0_3	yes	no	no
f__Neisseriaceae	0	5	HA	41	0_3	yes	no	no
f__Neisseriaceae	0.00137035	6	AP	44	0_3	yes	yes	no
f__Neisseriaceae	0.029312	6	CH	44	0_3	yes	yes	no
f__Neisseriaceae	0	6	FEC	44	0_3	yes	yes	no
f__Neisseriaceae	0.0855141	6	HA	44	0_3	yes	yes	no
f__Neisseriaceae	0	8	AP	40	0_3	yes	no	no
f__Neisseriaceae	0.0173908	8	CH	40	0_3	yes	no	no
f__Neisseriaceae	0	8	FEC	40	0_3	yes	no	no
f__Neisseriaceae	0.0190504	8	HA	40	0_3	yes	no	no
f__Neisseriaceae	0	9	AP	35	0_3	yes	no	no
f__Neisseriaceae	0.00228036	9	CH	35	0_3	yes	no	no
f__Neisseriaceae	0	9	FEC	35	0_3	yes	no	no
f__Neisseriaceae	0	9	HA	35	0_3	yes	no	no
f__Neisseriaceae	0	10	AP	46	0_3	yes	no	no
f__Neisseriaceae	0	10	CH	46	0_3	yes	no	no
f__Neisseriaceae	0	10	FEC	46	0_3	yes	no	no
f__Neisseriaceae	0.00208333	10	HA	46	0_3	yes	no	no
f__Neisseriaceae	0.000834098	11	AP	47	0_3	yes	yes	yes
f__Neisseriaceae	0.0115696	11	CH	47	0_3	yes	yes	yes
f__Neisseriaceae	0	11	FEC	47	0_3	yes	yes	yes
f__Neisseriaceae	0.0313456	11	HA	47	0_3	yes	yes	yes
f__Neisseriaceae	0	13	AP	158	3_6	yes	no	no
f__Neisseriaceae	0.246163	13	CH	158	3_6	yes	no	no
f__Neisseriaceae	0	13	FEC	158	3_6	yes	no	no
f__Neisseriaceae	0.153901	13	HA	158	3_6	yes	no	no
f__Neisseriaceae	0	14	AP	51	0_3	yes	no	no
f__Neisseriaceae	0.0090479	14	CH	51	0_3	yes	no	no
f__Neisseriaceae	0	14	FEC	51	0_3	yes	no	no
f__Neisseriaceae	0	14	HA	51	0_3	yes	no	no
f__Neisseriaceae	0	16	AP	36	0_3	no	no	no
f__Neisseriaceae	0.00307894	16	CH	36	0_3	no	no	no
f__Neisseriaceae	0	16	FEC	36	0_3	no	no	no
f__Neisseriaceae	0	16	HA	36	0_3	no	no	no
f__Neisseriaceae	0	17	AP	44	0_3	yes	no	yes
f__Neisseriaceae	0	17	CH	44	0_3	yes	no	yes
f__Neisseriaceae	0.0004678	17	HA	44	0_3	yes	no	yes
f__Neisseriaceae	0	18	AP	44	0_3	yes	yes	no
f__Neisseriaceae	0	18	CH	44	0_3	yes	yes	no
f__Neisseriaceae	0	18	HA	44	0_3	yes	yes	no
f__Neisseriaceae	0	19	AP	46	0_3	no	no	no
f__Neisseriaceae	0	19	CH	46	0_3	no	no	no
f__Neisseriaceae	0	19	FEC	46	0_3	no	no	no
f__Neisseriaceae	0	19	HA	46	0_3	no	no	no
f__Neisseriaceae	0	21	AP	47	0_3	no	no	no
f__Neisseriaceae	0.00154649	21	CH	47	0_3	no	no	no
f__Neisseriaceae	0	21	FEC	47	0_3	no	no	no
f__Neisseriaceae	0.00669884	21	HA	47	0_3	no	no	no
f__Neisseriaceae	0	23	AP	68	0_3	yes	no	no
f__Neisseriaceae	0	23	CH	68	0_3	yes	no	no
f__Neisseriaceae	0	23	FEC	68	0_3	yes	no	no
f__Neisseriaceae	0	23	HA	68	0_3	yes	no	no
f__Neisseriaceae	0	24	AP	13	0_3	yes	no	yes
f__Neisseriaceae	0.00163709	24	CH	13	0_3	yes	no	yes
f__Neisseriaceae	0.00207053	24	HA	13	0_3	yes	no	yes
f__Neisseriaceae	0.00198211	25	AP	184	6+	yes	no	yes
f__Neisseriaceae	0.124635	25	CH	184	6+	yes	no	yes
f__Neisseriaceae	0.0308411	25	HA	184	6+	yes	no	yes
f__Neisseriaceae	0	26	AP	43	0_3	yes	no	yes
f__Neisseriaceae	0.024209	26	CH	43	0_3	yes	no	yes
f__Neisseriaceae	0	26	FEC	43	0_3	yes	no	yes
f__Neisseriaceae	0.00691949	26	HA	43	0_3	yes	no	yes
f__Neisseriaceae	0.000322511	27	AP	187	6+	no	no	no
f__Neisseriaceae	0	27	CH	187	6+	no	no	no
f__Neisseriaceae	0	27	FEC	187	6+	no	no	no
f__Neisseriaceae	0	27	HA	187	6+	no	no	no
f__Neisseriaceae	0	28	AP	187	6+	yes	no	yes
f__Neisseriaceae	0.00262268	28	CH	187	6+	yes	no	yes
f__Neisseriaceae	0	28	FEC	187	6+	yes	no	yes
f__Neisseriaceae	0	28	HA	187	6+	yes	no	yes
f__Neisseriaceae	0.00206656	29	AP	191	6+	yes	no	no
f__Neisseriaceae	0.114933	29	CH	191	6+	yes	no	no
f__Neisseriaceae	0	29	FEC	191	6+	yes	no	no
f__Neisseriaceae	0.0341699	29	HA	191	6+	yes	no	no
f__Neisseriaceae	0	30	AP	155	3_6	no	yes	yes
f__Neisseriaceae	0.00415383	30	CH	155	3_6	no	yes	yes
f__Neisseriaceae	0.00291414	30	HA	155	3_6	no	yes	yes
f__Neisseriaceae	0	31	AP	180	3_6	yes	yes	no
f__Neisseriaceae	0.211461	31	CH	180	3_6	yes	yes	no
f__Neisseriaceae	0.190536	31	HA	180	3_6	yes	yes	no
f__Neisseriaceae	0	32	AP	169	3_6	yes	yes	no
f__Neisseriaceae	0	32	CH	169	3_6	yes	yes	no
f__Neisseriaceae	0	32	HA	169	3_6	yes	yes	no
f__Neisseriaceae	0	33	AP	79	0_3	yes	yes	no
f__Neisseriaceae	0.00416585	33	CH	79	0_3	yes	yes	no
f__Neisseriaceae	0	33	FEC	79	0_3	yes	yes	no
f__Neisseriaceae	0.000578737	33	HA	79	0_3	yes	yes	no
f__Neisseriaceae	0	34	AP	33	0_3	no	yes	no
f__Neisseriaceae	0	34	CH	33	0_3	no	yes	no
f__Neisseriaceae	0	34	HA	33	0_3	no	yes	no
f__Neisseriaceae	0	35	AP	79	0_3	yes	no	yes
f__Neisseriaceae	0.0240838	35	CH	79	0_3	yes	no	yes
f__Neisseriaceae	0	35	FEC	79	0_3	yes	no	yes
f__Neisseriaceae	0.00330403	35	HA	79	0_3	yes	no	yes
f__Neisseriaceae	0	36	AP	59	0_3	yes	yes	yes
f__Neisseriaceae	0.00336072	36	CH	59	0_3	yes	yes	yes
f__Neisseriaceae	0	36	FEC	59	0_3	yes	yes	yes
f__Neisseriaceae	0.00378544	36	HA	59	0_3	yes	yes	yes
f__Neisseriaceae	0	37	AP	128	3_6	no	yes	no
f__Neisseriaceae	0	37	CH	128	3_6	no	yes	no
f__Neisseriaceae	0	37	FEC	128	3_6	no	yes	no
f__Neisseriaceae	0	37	HA	128	3_6	no	yes	no
f__Neisseriaceae	0	38	AP	120	3_6	yes	no	no
f__Neisseriaceae	0.000503086	38	CH	120	3_6	yes	no	no
f__Neisseriaceae	0	38	FEC	120	3_6	yes	no	no
f__Neisseriaceae	0	38	HA	120	3_6	yes	no	no
f__Neisseriaceae	0	39	AP	175	3_6	yes	no	yes
f__Neisseriaceae	0.00106581	39	CH	175	3_6	yes	no	yes
f__Neisseriaceae	0	39	HA	175	3_6	yes	no	yes
f__Neisseriaceae	0	40	AP	168	3_6	yes	no	yes
f__Neisseriaceae	0	40	CH	168	3_6	yes	no	yes
f__Neisseriaceae	0	40	HA	168	3_6	yes	no	yes
f__Neisseriaceae	0	41	AP	121	3_6	yes	no	no
f__Neisseriaceae	0	41	CH	121	3_6	yes	no	no
f__Neisseriaceae	0	41	HA	121	3_6	yes	no	no
f__Neisseriaceae	0	42	AP	212	6+	yes	no	no
f__Neisseriaceae	0	42	CH	212	6+	yes	no	no
f__Neisseriaceae	0	42	HA	212	6+	yes	no	no
f__Neisseriaceae	0	43	AP	72	0_3	yes	yes	yes
f__Neisseriaceae	0	43	CH	72	0_3	yes	yes	yes
f__Neisseriaceae	0.00370323	43	HA	72	0_3	yes	yes	yes
f__Neisseriaceae	0	44	AP	80	0_3	yes	no	yes
f__Neisseriaceae	0.0191078	44	CH	80	0_3	yes	no	yes
f__Neisseriaceae	0.00158954	44	HA	80	0_3	yes	no	yes
f__Neisseriaceae	0.00050279	45	AP	172	3_6	yes	no	no
f__Neisseriaceae	0.0249506	45	CH	17	0_3	yes	no	no
f__Neisseriaceae	0	45	FEC	172	3_6	yes	no	no
f__Neisseriaceae	0.00374376	45	HA	172	3_6	yes	no	no
f__Neisseriaceae	0	46	AP	175	3_6	yes	no	no
f__Neisseriaceae	0	46	CH	175	3_6	yes	no	no
f__Neisseriaceae	0	46	HA	175	3_6	yes	no	no
f__Neisseriaceae	0	47	AP	62	0_3	yes	yes	no
f__Neisseriaceae	0.00697979	47	CH	62	0_3	yes	yes	no
f__Neisseriaceae	0.0052864	47	HA	62	0_3	yes	yes	no
f__Neisseriaceae	0	48	AP	28	0_3	no	no	yes
f__Neisseriaceae	0	48	CH	28	0_3	no	no	yes
f__Neisseriaceae	0	48	FEC	28	0_3	no	no	yes
f__Neisseriaceae	0.0024811	48	HA	28	0_3	no	no	yes
f__Neisseriaceae	0	49	AP	142	3_6	yes	no	no
f__Neisseriaceae	0	49	CH	142	3_6	yes	no	no
f__Neisseriaceae	0	49	HA	142	3_6	yes	no	no
f__Neisseriaceae	0	50	AP	52	0_3	yes	no	yes
f__Neisseriaceae	0.00219186	50	CH	52	0_3	yes	no	yes
f__Neisseriaceae	0	50	HA	52	0_3	yes	no	yes
f__Neisseriaceae	0	52	AP	48	0_3	yes	no	yes
f__Neisseriaceae	0	52	CH	48	0_3	yes	no	yes
f__Neisseriaceae	0	52	HA	48	0_3	yes	no	yes
f__Neisseriaceae	0	30b	AP	155	3_6	no	yes	yes
f__Neisseriaceae	0.00934295	30b	CH	155	3_6	no	yes	yes
f__Neisseriaceae	0.0111505	30b	HA	155	3_6	no	yes	yes
f__Pasteurellaceae	0	1	AP	49	0_3	no	yes	no
f__Pasteurellaceae	0	1	CH	49	0_3	no	yes	no
f__Pasteurellaceae	0	1	FEC	49	0_3	no	yes	no
f__Pasteurellaceae	0	1	HA	49	0_3	no	yes	no
f__Pasteurellaceae	0	2	AP	49	0_3	yes	no	no
f__Pasteurellaceae	0	2	CH	49	0_3	yes	no	no
f__Pasteurellaceae	0	2	FEC	49	0_3	yes	no	no
f__Pasteurellaceae	0	2	HA	49	0_3	yes	no	no
f__Pasteurellaceae	0	5	AP	41	0_3	yes	no	no
f__Pasteurellaceae	0.00197264	5	CH	41	0_3	yes	no	no
f__Pasteurellaceae	0	5	FEC	41	0_3	yes	no	no
f__Pasteurellaceae	0	5	HA	41	0_3	yes	no	no
f__Pasteurellaceae	0	6	AP	44	0_3	yes	yes	no
f__Pasteurellaceae	0	6	CH	44	0_3	yes	yes	no
f__Pasteurellaceae	0	6	FEC	44	0_3	yes	yes	no
f__Pasteurellaceae	0	6	HA	44	0_3	yes	yes	no
f__Pasteurellaceae	0	8	AP	40	0_3	yes	no	no
f__Pasteurellaceae	0	8	CH	40	0_3	yes	no	no
f__Pasteurellaceae	0	8	FEC	40	0_3	yes	no	no
f__Pasteurellaceae	0	8	HA	40	0_3	yes	no	no
f__Pasteurellaceae	0	9	AP	35	0_3	yes	no	no
f__Pasteurellaceae	0	9	CH	35	0_3	yes	no	no
f__Pasteurellaceae	0	9	FEC	35	0_3	yes	no	no
f__Pasteurellaceae	0	9	HA	35	0_3	yes	no	no
f__Pasteurellaceae	0	10	AP	46	0_3	yes	no	no
f__Pasteurellaceae	0	10	CH	46	0_3	yes	no	no
f__Pasteurellaceae	0	10	FEC	46	0_3	yes	no	no
f__Pasteurellaceae	0	10	HA	46	0_3	yes	no	no
f__Pasteurellaceae	0	11	AP	47	0_3	yes	yes	yes
f__Pasteurellaceae	0	11	CH	47	0_3	yes	yes	yes
f__Pasteurellaceae	0	11	FEC	47	0_3	yes	yes	yes
f__Pasteurellaceae	0	11	HA	47	0_3	yes	yes	yes
f__Pasteurellaceae	0	13	AP	158	3_6	yes	no	no
f__Pasteurellaceae	0.00535586	13	CH	158	3_6	yes	no	no
f__Pasteurellaceae	0	13	FEC	158	3_6	yes	no	no
f__Pasteurellaceae	0.00808407	13	HA	158	3_6	yes	no	no
f__Pasteurellaceae	0	14	AP	51	0_3	yes	no	no
f__Pasteurellaceae	0	14	CH	51	0_3	yes	no	no
f__Pasteurellaceae	0	14	FEC	51	0_3	yes	no	no
f__Pasteurellaceae	0	14	HA	51	0_3	yes	no	no
f__Pasteurellaceae	0	16	AP	36	0_3	no	no	no
f__Pasteurellaceae	0.00144121	16	CH	36	0_3	no	no	no
f__Pasteurellaceae	0	16	FEC	36	0_3	no	no	no
f__Pasteurellaceae	0	16	HA	36	0_3	no	no	no
f__Pasteurellaceae	0	17	AP	44	0_3	yes	no	yes
f__Pasteurellaceae	0	17	CH	44	0_3	yes	no	yes
f__Pasteurellaceae	0	17	HA	44	0_3	yes	no	yes
f__Pasteurellaceae	0	18	AP	44	0_3	yes	yes	no
f__Pasteurellaceae	0	18	CH	44	0_3	yes	yes	no
f__Pasteurellaceae	0	18	HA	44	0_3	yes	yes	no
f__Pasteurellaceae	0	19	AP	46	0_3	no	no	no
f__Pasteurellaceae	0	19	CH	46	0_3	no	no	no
f__Pasteurellaceae	0	19	FEC	46	0_3	no	no	no
f__Pasteurellaceae	0	19	HA	46	0_3	no	no	no
f__Pasteurellaceae	0	21	AP	47	0_3	no	no	no
f__Pasteurellaceae	0.0841871	21	CH	47	0_3	no	no	no
f__Pasteurellaceae	0	21	FEC	47	0_3	no	no	no
f__Pasteurellaceae	0	21	HA	47	0_3	no	no	no
f__Pasteurellaceae	0	23	AP	68	0_3	yes	no	no
f__Pasteurellaceae	0	23	CH	68	0_3	yes	no	no
f__Pasteurellaceae	0	23	FEC	68	0_3	yes	no	no
f__Pasteurellaceae	0	23	HA	68	0_3	yes	no	no
f__Pasteurellaceae	0	24	AP	13	0_3	yes	no	yes
f__Pasteurellaceae	0	24	CH	13	0_3	yes	no	yes
f__Pasteurellaceae	0	24	HA	13	0_3	yes	no	yes
f__Pasteurellaceae	0.00130529	25	AP	184	6+	yes	no	yes
f__Pasteurellaceae	0.0204298	25	CH	184	6+	yes	no	yes
f__Pasteurellaceae	0.00589953	25	HA	184	6+	yes	no	yes
f__Pasteurellaceae	0.000550028	26	AP	43	0_3	yes	no	yes
f__Pasteurellaceae	0.0168774	26	CH	43	0_3	yes	no	yes
f__Pasteurellaceae	0	26	FEC	43	0_3	yes	no	yes
f__Pasteurellaceae	0.00493483	26	HA	43	0_3	yes	no	yes
f__Pasteurellaceae	0	27	AP	187	6+	no	no	no
f__Pasteurellaceae	0	27	CH	187	6+	no	no	no
f__Pasteurellaceae	0	27	FEC	187	6+	no	no	no
f__Pasteurellaceae	0	27	HA	187	6+	no	no	no
f__Pasteurellaceae	0	28	AP	187	6+	yes	no	yes
f__Pasteurellaceae	0	28	CH	187	6+	yes	no	yes
f__Pasteurellaceae	0	28	FEC	187	6+	yes	no	yes
[truncated: 1,201 more rows]
